# Supplementary material for: Genome-wide analysis of long noncoding RNA and mRNA co-expression profile in intrahepatic cholangiocarcinoma tissue by RNA sequencing
Source: Oncotarget. 2017 Feb 24;8(16):26591–9. doi: 10.18632/oncotarget.15721 (PMC5432281; doi:10.18632/oncotarget.15721)
Supplement: Supplementary file 2 [file oncotarget-08-26591-s002.xlsx]

## Sheet: lncRNA
Ensemble ID	Gene Symbol	logFC	AveExpr	t	P.Value	adj.P.Val	B
ENSG00000248740	RP11-328K4.1	-5.36012	7.79627	-16.2319	2.88e-16	7.9e-13	26.8721
ENSG00000249173	LINC01093	-6.33952	8.43576	-16.2003	3.03e-16	7.9e-13	26.7791
ENSG00000237949	LINC00844	-6.00511	8.2582	-15.8617	5.31e-16	9.24e-13	26.2587
ENSG00000243818	RP11-372E1.4	-5.17875	7.68245	-15.4358	1.09e-15	1.43e-12	25.6241
ENSG00000239799	ITIH4-AS1	-5.10125	7.86531	-15.1116	1.91e-15	1.99e-12	25.0403
ENSG00000248709	CTC-505O3.2	-5.47491	7.89691	-13.9826	1.44e-14	1.26e-11	23.1505
ENSG00000236882	LINC01554	-6.17756	8.71687	-13.7025	2.43e-14	1.77e-11	22.5728
ENSG00000250056	LINC01018	-5.4314	8.00464	-13.6445	2.71e-14	1.77e-11	22.5247
ENSG00000205865	FAM99B	-5.84018	8.3215	-13.3513	4.72e-14	2.74e-11	21.9724
ENSG00000223956	RP4-710M16.2	-4.76462	8.01135	-12.6458	1.87e-13	9.73e-11	20.6357
ENSG00000235200	RP4-763G1.2	-4.55273	7.4844	-12.4862	2.56e-13	1.2e-10	20.3777
ENSG00000205866	FAM99A	-5.64133	8.21282	-12.4476	2.77e-13	1.2e-10	20.2796
ENSG00000228923	AP000355.2	-4.5959	7.604	-12.2515	4.11e-13	1.65e-10	19.9096
ENSG00000250436	RP11-622A1.2	-6.05637	9.63682	-11.8415	9.54e-13	3.56e-10	19.0253
ENSG00000254211	LINC01485	-5.5605	9.34953	-11.4875	2e-12	6.97e-10	18.317
ENSG00000178803	ADORA2A-AS1	-4.0906	7.57859	-11.1682	3.97e-12	1.29e-09	17.7012
ENSG00000261012	RP11-116D2.1	-4.63261	8.63323	-11.0877	4.72e-12	1.45e-09	17.5013
ENSG00000261183	RP11-532F12.5	4.3514	8.1012	10.9658	6.15e-12	1.76e-09	17.2851
ENSG00000258460	RP11-168L7.1	-3.5164	6.78121	-10.9477	6.4e-12	1.76e-09	17.2596
ENSG00000231487	AP006285.7	-3.47973	6.64877	-10.6884	1.13e-11	2.95e-09	16.7018
ENSG00000227117	HORMAD2-AS1	-4.12954	7.3194	-10.473	1.83e-11	4.45e-09	16.2271
ENSG00000258867	LINC01146	-4.47204	9.36013	-10.4619	1.87e-11	4.45e-09	16.1669
ENSG00000224739	AC016735.1	4.22921	7.29497	10.2209	3.23e-11	7.33e-09	15.6713
ENSG00000229953	RP11-284F21.7	3.60339	7.01484	10.026	5.05e-11	1.1e-08	15.2332
ENSG00000267391	RP11-1151B14.3	-4.10395	7.45764	-10.0076	5.26e-11	1.1e-08	15.1905
ENSG00000225756	DBH-AS1	-4.21712	9.34111	-9.98315	5.57e-11	1.12e-08	15.1157
ENSG00000229740	U91324.1	-3.3714	6.73961	-9.94896	6.03e-11	1.16e-08	15.0596
ENSG00000237767	LINC01370	-3.80372	7.05666	-9.70122	1.07e-10	2e-08	14.4947
ENSG00000271992	RP11-42O15.3	-3.89998	7.29595	-9.6444	1.23e-10	2.2e-08	14.3647
ENSG00000204588	LINC01123	3.6664	8.49049	9.29351	2.82e-10	4.9e-08	13.5474
ENSG00000229005	HNF4A-AS1	-3.88858	7.01625	-9.22905	3.29e-10	5.53e-08	13.3892
ENSG00000231013	AC013275.2	4.46948	7.83244	9.20174	3.51e-10	5.73e-08	13.3241
ENSG00000227036	LINC00511	3.38707	7.23914	9.11026	4.38e-10	6.92e-08	13.1063
ENSG00000130600	H19	-5.54664	12.7457	-9.04312	5.15e-10	7.91e-08	12.959
ENSG00000241224	FLJ22763	-3.70132	6.90879	-8.94954	6.47e-10	9.65e-08	12.7229
ENSG00000251164	HULC	-5.78685	9.38635	-8.93326	6.73e-10	9.76e-08	12.6978
ENSG00000259970	AC099668.5	-3.90139	7.77361	-8.86174	8.02e-10	1.09e-07	12.5272
ENSG00000248884	CTC-537E7.3	-3.10004	6.56765	-8.8584	8.09e-10	1.09e-07	12.5011
ENSG00000227306	AP006285.6	-2.96532	6.59165	-8.85596	8.13e-10	1.09e-07	12.5008
ENSG00000225765	AC068535.3	-3.47327	7.06609	-8.83527	8.56e-10	1.12e-07	12.4577
ENSG00000175772	LINC01106	3.50263	8.49678	8.81281	9.04e-10	1.15e-07	12.4103
ENSG00000233392	AC104809.4	-3.41077	6.90626	-8.70213	1.19e-09	1.46e-07	12.1308
ENSG00000249096	RP11-290F5.1	-3.486	7.19964	-8.69711	1.2e-09	1.46e-07	12.1257
ENSG00000249364	RP11-434D9.1	-3.71086	7.14098	-8.64697	1.36e-09	1.62e-07	11.998
ENSG00000257556	RP11-44N21.1	3.11995	7.55835	8.6089	1.5e-09	1.74e-07	11.9116
ENSG00000257878	RP11-256L6.3	-3.34716	7.00824	-8.50368	1.95e-09	2.15e-07	11.6502
ENSG00000249859	PVT1	3.46515	8.35972	8.49677	1.98e-09	2.15e-07	11.645
ENSG00000272405	RP11-284F21.10	3.16025	6.87273	8.50215	1.95e-09	2.15e-07	11.6283
ENSG00000224081	LINC01057	3.16428	8.00816	8.42564	2.37e-09	2.52e-07	11.4695
ENSG00000204860	FAM201A	2.84266	7.08065	8.40397	2.5e-09	2.61e-07	11.3933
ENSG00000196553	LINC00238	-2.79436	6.36532	-8.31583	3.12e-09	3.19e-07	11.1664
ENSG00000172965	MIR4435-1HG	2.96806	9.88996	8.26662	3.53e-09	3.48e-07	11.0808
ENSG00000254235	RP11-115J16.1	-3.09389	6.65631	-8.27751	3.44e-09	3.45e-07	11.0778
ENSG00000232451	AC016768.1	-2.88065	6.57056	-8.19538	4.23e-09	4.09e-07	10.8763
ENSG00000267530	AC006273.5	3.22252	7.37736	8.18703	4.32e-09	4.1e-07	10.8509
ENSG00000259417	LINC01314	-2.91417	6.66957	-8.0845	5.61e-09	5.23e-07	10.6009
ENSG00000271239	RP11-238F2.1	-3.33484	6.73883	-8.06106	5.96e-09	5.45e-07	10.5309
ENSG00000251637	RP11-119D9.1	-4.13149	7.79089	-8.01976	6.62e-09	5.96e-07	10.4568
ENSG00000259108	CTD-3098H1.2	-5.92956	8.95028	-7.95938	7.73e-09	6.84e-07	10.3104
ENSG00000230333	AC004538.3	-3.11411	7.09081	-7.89174	9.2e-09	8e-07	10.1305
ENSG00000226699	RP11-122K13.7	-4.80903	9.00063	-7.78219	1.22e-08	1.04e-06	9.86825
ENSG00000229484	RP5-888M10.2	-2.7834	6.39104	-7.61523	1.89e-08	1.59e-06	9.3881
ENSG00000253666	KB-1615E4.2	3.2792	7.69991	7.46333	2.81e-08	2.33e-06	9.0292
ENSG00000196167	COLCA1	3.06068	7.35261	7.37809	3.51e-08	2.87e-06	8.78837
ENSG00000231948	HS1BP3-IT1	-3.49679	7.52261	-7.33985	3.89e-08	3.12e-06	8.72054
ENSG00000269976	RP11-130L8.2	-3.76027	8.15275	-7.30507	4.26e-08	3.32e-06	8.64121
ENSG00000203499	FAM83H-AS1	3.10079	7.06799	7.31791	4.12e-08	3.26e-06	8.61511
ENSG00000260899	RP11-2C24.4	2.6656	7.23947	7.27245	4.65e-08	3.57e-06	8.52409
ENSG00000233627	C4A-AS1	-3.41607	8.06205	-7.2479	4.96e-08	3.75e-06	8.49399
ENSG00000263400	TMEM220-AS1	-3.16269	7.73513	-7.23614	5.12e-08	3.78e-06	8.46088
ENSG00000243694	RP11-6B4.1	-2.89611	7.23625	-7.2348	5.14e-08	3.78e-06	8.44953
ENSG00000236754	AC004019.13	-2.42122	6.31956	-7.21842	5.36e-08	3.89e-06	8.36411
ENSG00000267580	CTD-2540B15.11	-3.38603	8.89885	-7.12208	6.93e-08	4.73e-06	8.16888
ENSG00000264016	CTC-297N7.9	-3.09987	7.00647	-7.13011	6.79e-08	4.73e-06	8.16044
ENSG00000233590	RP11-153K11.3	-2.92916	6.75301	-7.1337	6.72e-08	4.73e-06	8.15692
ENSG00000177410	ZFAS1	2.73781	11.8582	7.11467	7.07e-08	4.73e-06	8.14308
ENSG00000254577	RP11-484D2.4	-3.73709	7.28067	-7.1152	7.06e-08	4.73e-06	8.11548
ENSG00000264569	RP13-650J16.1	-3.11685	6.60178	-7.11937	6.99e-08	4.73e-06	8.09548
ENSG00000254990	RP11-108O10.2	-3.37621	7.43654	-7.01435	9.25e-08	6.11e-06	7.86852
ENSG00000262995	CTD-2194A8.2	-2.87435	8.13103	-6.99945	9.63e-08	6.28e-06	7.84748
ENSG00000228109	MFI2-AS1	3.16147	8.53114	6.94721	1.11e-07	7.14e-06	7.70668
ENSG00000268230	CTD-2619J13.8	-2.9087	8.37165	-6.92243	1.18e-07	7.54e-06	7.645
ENSG00000225527	RP11-383B4.4	-2.39059	6.45079	-6.85114	1.44e-07	9.02e-06	7.4067
ENSG00000248685	RP11-548L20.1	-2.55441	6.27528	-6.83564	1.5e-07	9.3e-06	7.33842
ENSG00000227733	RP4-565E6.1	2.41099	6.87819	6.81642	1.58e-07	9.68e-06	7.30054
ENSG00000258793	RP11-404P21.3	2.8407	7.18814	6.78815	1.7e-07	1.03e-05	7.22441
ENSG00000266304	RP11-484N16.1	-3.04976	6.57213	-6.77523	1.76e-07	1.06e-05	7.18074
ENSG00000230921	HAO2-IT1	-2.27049	5.99468	-6.72996	1.99e-07	1.18e-05	7.04678
ENSG00000263873	RP11-334E6.12	3.34124	8.25577	6.69966	2.16e-07	1.27e-05	7.04382
ENSG00000227388	RP11-112J3.16	2.30205	7.29021	6.68521	2.25e-07	1.29e-05	6.99325
ENSG00000258604	AL161668.5	-3.31094	7.17293	-6.68543	2.25e-07	1.29e-05	6.98258
ENSG00000197099	RP11-573D15.8	-2.41594	6.55074	-6.67792	2.29e-07	1.29e-05	6.95272
ENSG00000226711	FAM66C	2.2824	6.96541	6.67794	2.29e-07	1.29e-05	6.94716
ENSG00000214049	UCA1	5.83563	9.18053	6.66642	2.37e-07	1.31e-05	6.94227
ENSG00000237361	TUSC8	-2.46038	6.31708	-6.6504	2.47e-07	1.36e-05	6.8527
ENSG00000269680	CTD-3128G10.6	2.39196	7.51468	6.58991	2.91e-07	1.58e-05	6.74448
ENSG00000261578	RP11-21L23.2	-2.61694	6.8987	-6.58608	2.95e-07	1.58e-05	6.72464
ENSG00000240291	RP11-499P20.2	-2.85455	8.71073	-6.56605	3.11e-07	1.66e-05	6.69849
ENSG00000241570	PAQR9-AS1	-2.68227	7.52969	-6.54678	3.28e-07	1.73e-05	6.64152
ENSG00000250328	MGC32805	-3.14651	7.58514	-6.54075	3.33e-07	1.74e-05	6.61983
ENSG00000230606	AC159540.1	2.54917	10.5815	6.53289	3.4e-07	1.76e-05	6.60343
ENSG00000257671	RP3-416H24.1	3.24817	7.55141	6.52387	3.49e-07	1.79e-05	6.5384
ENSG00000249201	CTD-3080P12.3	-3.1927	8.35583	-6.50273	3.7e-07	1.86e-05	6.52873
ENSG00000254548	RP11-429J17.5	3.45632	6.95093	6.50088	3.72e-07	1.86e-05	6.43137
ENSG00000238279	BX470102.3	2.78679	6.99953	6.4705	4.04e-07	2.01e-05	6.36195
ENSG00000260603	GS1-21A4.1	-2.19881	5.9929	-6.46407	4.11e-07	2.02e-05	6.33062
ENSG00000222041	LINC00152	2.64844	9.82516	6.42658	4.55e-07	2.2e-05	6.32146
ENSG00000272021	AC008592.8	-2.43472	6.43381	-6.43426	4.46e-07	2.17e-05	6.28415
ENSG00000272512	RP11-54O7.17	2.38768	7.72849	6.41339	4.72e-07	2.26e-05	6.27869
ENSG00000182310	SPACA6P	2.90579	9.25096	6.37906	5.19e-07	2.44e-05	6.19588
ENSG00000236341	RP5-1103B4.3	-2.2448	6.09949	-6.40076	4.89e-07	2.32e-05	6.16457
ENSG00000237036	ZEB1-AS1	2.48475	7.97977	6.34441	5.71e-07	2.61e-05	6.0969
ENSG00000254815	RP11-496I9.1	2.60403	9.66148	6.34159	5.75e-07	2.61e-05	6.09341
ENSG00000230435	AC004160.4	-2.09434	6.04531	-6.37196	5.29e-07	2.46e-05	6.08802
ENSG00000223975	AP001048.4	-3.54585	7.35125	-6.35036	5.61e-07	2.59e-05	6.08639
ENSG00000262903	RP11-235E17.6	2.44911	8.33302	6.2979	6.48e-07	2.89e-05	5.97657
ENSG00000203900	RP11-261N11.8	-2.31173	6.16756	-6.32309	6.05e-07	2.72e-05	5.95709
ENSG00000237338	FTCD-AS1	-2.54493	6.72989	-6.28291	6.76e-07	2.99e-05	5.89707
ENSG00000238045	AC009133.12	2.63392	7.87939	6.24278	7.55e-07	3.31e-05	5.81841
ENSG00000248008	DYNLL1-AS1	2.59291	7.67793	6.19861	8.52e-07	3.71e-05	5.69159
ENSG00000259974	LINC00261	-3.23992	9.82493	-6.15255	9.68e-07	4.16e-05	5.5827
ENSG00000272141	RP11-465B22.8	2.51988	7.47789	6.15076	9.73e-07	4.16e-05	5.55637
ENSG00000225138	CTD-2228K2.7	2.71782	11.1746	6.05882	1.25e-06	5.2e-05	5.32305
ENSG00000245711	NADK2-AS1	-2.58707	7.03601	-6.06239	1.24e-06	5.19e-05	5.31912
ENSG00000264924	RP11-799B12.2	-2.16133	7.13159	-5.97331	1.59e-06	6.53e-05	5.09164
ENSG00000259347	RP11-798K3.2	-3.80491	8.52998	-5.90884	1.9e-06	7.68e-05	4.92299
ENSG00000272068	RP11-284F21.9	2.47787	6.43562	5.94409	1.72e-06	7.03e-05	4.92255
ENSG00000245694	CRNDE	2.62072	7.35657	5.90284	1.93e-06	7.7e-05	4.86691
ENSG00000267288	RP13-890H12.2	2.19191	6.55809	5.89996	1.95e-06	7.71e-05	4.80817
ENSG00000272430	RP11-38L15.8	-2.76809	7.94748	-5.78257	2.7e-06	0.000104449	4.58035
ENSG00000262979	CTD-2047H16.2	2.16292	6.8212	5.81115	2.5e-06	9.72e-05	4.57775
ENSG00000237907	LINC01430	-2.02747	5.86185	-5.8208	2.43e-06	9.53e-05	4.56669
ENSG00000235269	AL162759.1	2.56387	6.81107	5.77868	2.73e-06	0.000104809	4.47257
ENSG00000246334	PRR7-AS1	2.07936	6.51454	5.77006	2.8e-06	0.000106574	4.45332
ENSG00000224818	RP11-134G8.10	2.13276	6.75976	5.75218	2.94e-06	0.000111208	4.41222
ENSG00000253210	RP11-809O17.1	2.09773	6.84836	5.73998	3.04e-06	0.000114229	4.4
ENSG00000234076	TPRG1-AS1	-2.68918	7.04855	-5.70642	3.34e-06	0.000123656	4.34495
ENSG00000223991	AC104809.2	-2.24916	6.10587	-5.71634	3.25e-06	0.000121143	4.29443
ENSG00000204949	FAM83A-AS1	-2.54065	6.6001	-5.6964	3.44e-06	0.000126267	4.29028
ENSG00000261716	RP11-196G18.22	2.18669	7.74112	5.65437	3.86e-06	0.000139418	4.2212
ENSG00000255201	RP11-350N15.4	2.95119	7.56659	5.65998	3.8e-06	0.000138804	4.20638
ENSG00000243701	LINC00883	2.31133	6.94045	5.65325	3.88e-06	0.000139418	4.14757
ENSG00000257808	RP11-1136G11.8	-2.06864	5.97686	-5.65096	3.9e-06	0.000139418	4.10757
ENSG00000238097	RP11-513G11.3	-2.29667	6.04077	-5.64545	3.96e-06	0.000140616	4.09346
ENSG00000232667	AC004862.6	-3.10222	7.41033	-5.59291	4.59e-06	0.000160665	4.04157
ENSG00000229656	RP11-462L8.1	2.52303	7.50397	5.58483	4.69e-06	0.000162157	4.01388
ENSG00000261488	RP11-757F18.5	2.22775	6.57846	5.60614	4.42e-06	0.000155879	4.00006
ENSG00000257151	PWAR6	2.25203	7.85662	5.55549	5.09e-06	0.000172595	3.95251
ENSG00000180861	LINC01559	3.35518	7.04225	5.58519	4.69e-06	0.000162157	3.93037
ENSG00000268812	RP1-102K2.8	3.25471	7.62836	5.56135	5.01e-06	0.000170899	3.9252
ENSG00000225377	NRSN2-AS1	2.11779	7.02899	5.53527	5.39e-06	0.000181457	3.85272
ENSG00000261069	RP11-701H24.4	2.25501	7.06736	5.52802	5.5e-06	0.000183987	3.82652
ENSG00000214870	AC004540.5	2.59115	7.10322	5.52181	5.6e-06	0.000186021	3.79194
ENSG00000262881	RP11-669E14.4	-2.66785	6.47642	-5.47034	6.46e-06	0.000213479	3.63907
ENSG00000261295	RP11-524D16__A.3	2.38607	7.47904	5.43589	7.12e-06	0.000230718	3.6076
ENSG00000227392	HPN-AS1	-2.22556	7.83836	-5.41371	7.57e-06	0.000242495	3.5759
ENSG00000236267	AP006216.5	-2.04271	5.86811	-5.41729	7.5e-06	0.000241558	3.45499
ENSG00000255737	AGAP2-AS1	2.14638	7.53841	5.35518	8.92e-06	0.00028054	3.39635
ENSG00000229372	SZT2-AS1	2.21186	6.49861	5.3814	8.29e-06	0.000262247	3.37866
ENSG00000260793	RP5-882C2.2	2.06007	7.56539	5.33267	9.5e-06	0.000297027	3.33811
ENSG00000204272	LINC01420	2.12545	10.1805	5.32258	9.78e-06	0.000303725	3.31573
ENSG00000264019	RP11-6N17.6	-2.66561	8.85328	-5.31678	9.94e-06	0.000306876	3.307
ENSG00000245017	RP11-181C3.1	-2.61067	7.14049	-5.29663	1.05e-05	0.000320913	3.23019
ENSG00000228826	RP11-344P13.4	-2.21121	6.29259	-5.312	1.01e-05	0.000309189	3.20572
ENSG00000259498	RP11-244F12.3	2.09552	6.82093	5.27543	1.12e-05	0.000334699	3.11371
ENSG00000232677	LINC00665	2.42683	7.46261	5.25463	1.18e-05	0.000350768	3.10717
ENSG00000230058	RP11-172E9.2	-2.26677	6.07758	-5.28628	1.08e-05	0.000326546	3.10539
ENSG00000215039	CD27-AS1	2.14126	10.0835	5.23216	1.26e-05	0.000367322	3.06866
ENSG00000272510	RP4-680D5.8	-2.45989	7.50782	-5.21874	1.31e-05	0.000377197	3.0351
ENSG00000232710	RP4-669P10.16	-2.40736	7.462	-5.2066	1.35e-05	0.000385995	3.00106
ENSG00000232650	RP5-834N19.1	-2.01014	5.84857	-5.25003	1.2e-05	0.000353312	2.99189
ENSG00000227070	RP11-191G24.1	-2.49358	6.52766	-5.21917	1.31e-05	0.000377197	2.97028
ENSG00000260025	RP11-490M8.1	2.13924	7.16895	5.19986	1.38e-05	0.000389104	2.94566
ENSG00000252690	SCARNA15	3.94721	8.91789	5.17455	1.48e-05	0.000408896	2.91226
ENSG00000233016	SNHG7	2.28521	11.5079	5.17546	1.48e-05	0.000408896	2.9083
ENSG00000267250	RP11-118B18.2	-2.20403	6.08999	-5.18032	1.46e-05	0.000406641	2.81591
ENSG00000237037	NDUFA6-AS1	-2.57323	8.82184	-5.0854	1.9e-05	0.000514203	2.6738
ENSG00000231185	AC005592.2	2.01342	6.41097	5.08864	1.88e-05	0.000512194	2.57423
ENSG00000229896	RP11-456H18.2	-2.36636	6.72699	-5.0536	2.08e-05	0.000559279	2.54177
ENSG00000228812	LAMA5-AS1	-2.56319	7.49631	-5.00998	2.35e-05	0.000628819	2.4617
ENSG00000213793	ZNF888	3.80963	10.6979	4.9917	2.47e-05	0.000654267	2.41098
ENSG00000256185	RP11-612B6.2	-3.05482	10.2885	-4.98308	2.53e-05	0.000664472	2.38607
ENSG00000244041	LINC01011	2.01027	7.07852	4.9904	2.48e-05	0.000654267	2.37034
ENSG00000228288	PCAT6	2.08369	7.1656	4.97898	2.56e-05	0.000668792	2.34224
ENSG00000261469	RP11-96D1.6	-2.23133	7.30975	-4.93995	2.86e-05	0.00073513	2.27066
ENSG00000204528	PSORS1C3	2.14418	7.02288	4.9484	2.79e-05	0.00072146	2.2309
ENSG00000233967	RP11-250B2.3	-2.19123	7.38502	-4.90819	3.13e-05	0.000784259	2.18728
ENSG00000228709	AP001065.15	-2.04411	6.27745	-4.92733	2.96e-05	0.000754166	2.15947
ENSG00000259049	RP11-589M4.1	-2.14778	9.38068	-4.89748	3.22e-05	0.000804305	2.15588
ENSG00000253196	RP11-706C16.7	-2.58885	6.49785	-4.9221	3.01e-05	0.000761595	2.13361
ENSG00000243888	RP11-548B3.3	-2.44704	7.65771	-4.88581	3.33e-05	0.000827095	2.12819
ENSG00000233937	CTC-338M12.4	2.00463	8.48669	4.86845	3.49e-05	0.000860122	2.08112
ENSG00000240801	AC132217.4	-4.19317	13.3493	-4.8616	3.56e-05	0.00087269	2.05022
ENSG00000259352	RP11-109D20.2	-3.56248	8.08674	-4.83732	3.81e-05	0.000916901	1.98824
ENSG00000116883	RP11-268J15.5	2.11521	7.314	4.79112	4.34e-05	0.00101549	1.84142
ENSG00000267519	CTD-3252C9.4	2.07674	9.59495	4.76741	4.64e-05	0.00105674	1.80127
ENSG00000230623	RP11-469A15.2	-2.36286	7.74927	-4.74155	4.98e-05	0.0011116	1.73781
ENSG00000223784	RP11-554I8.2	2.66723	6.769	4.78174	4.45e-05	0.00103324	1.7256
ENSG00000233101	HOXB-AS3	2.35219	6.96	4.75923	4.74e-05	0.00106725	1.70586
ENSG00000234899	SOX9-AS1	2.24472	7.65658	4.73231	5.12e-05	0.00113125	1.69462
ENSG00000269936	RP11-394O4.5	2.22677	8.23368	4.65817	6.29e-05	0.00134623	1.50727
ENSG00000260807	RP11-161M6.2	2.10569	7.15956	4.64991	6.44e-05	0.00136093	1.446
ENSG00000262089	RP11-589P10.5	2.11332	8.21837	4.61641	7.07e-05	0.00146481	1.39472
ENSG00000254607	RP11-115C10.1	-2.83516	6.57725	-4.61125	7.18e-05	0.00148017	1.2844
ENSG00000259780	RP11-304L19.12	2.47969	7.14303	4.55128	8.48e-05	0.00171591	1.14593
ENSG00000225489	RP11-390F4.3	-2.17294	7.76736	-4.51294	9.44e-05	0.00185905	1.12019
ENSG00000253361	RP11-675F6.3	2.49848	6.62823	4.55987	8.28e-05	0.00168179	1.12005
ENSG00000189223	PAX8-AS1	2.63796	10.1747	4.51488	9.39e-05	0.00185603	1.11408
ENSG00000255026	RP11-326C3.2	-2.2874	8.90029	-4.46748	0.000107135	0.00204812	0.992229
ENSG00000249835	VCAN-AS1	3.23875	8.56349	4.43286	0.000117964	0.00220664	0.893677
ENSG00000229776	C4B-AS1	-2.66734	7.68794	-4.41574	0.000123716	0.00226433	0.850559
ENSG00000224063	AC007319.1	-2.37213	6.94778	-4.39152	0.000132325	0.00239793	0.758781
ENSG00000260894	CTD-2012K14.4	2.60404	7.55738	4.36842	0.000141091	0.00253042	0.686402
ENSG00000265254	CTD-2350C19.2	-2.10152	7.72133	-4.33829	0.000153393	0.00269549	0.650624
ENSG00000268565	AC005339.2	-2.2372	9.16388	-4.34041	0.000152493	0.00268872	0.648527
ENSG00000180139	ACTA2-AS1	2.1143	7.23206	4.32257	0.000160224	0.00278736	0.563489
ENSG00000185186	LINC00313	-2.3492	8.10012	-4.23751	0.000202748	0.00332376	0.380119
ENSG00000226251	RP11-15I11.3	-2.06529	6.76561	-4.1946	0.000228243	0.00359879	0.230461
ENSG00000206417	H1FX-AS1	2.08193	8.15967	4.18321	0.000235528	0.0036584	0.230216
ENSG00000235884	LINC00941	2.11756	6.57071	4.20161	0.000223873	0.00356217	0.160005
ENSG00000269834	ZNF528-AS1	2.23943	7.33097	4.14822	0.000259367	0.00394647	0.101758
ENSG00000238102	RP11-19D2.1	-2.03522	6.2293	-4.08076	0.000312215	0.00454643	-0.138271
ENSG00000245750	RP11-279F6.1	-2.1522	7.86866	-3.99235	0.000397767	0.00549192	-0.267792
ENSG00000254364	KB-1615E4.3	2.37247	6.83655	4.02861	0.000360203	0.00508081	-0.300736
ENSG00000250337	LINC01021	2.15085	6.93324	3.94615	0.000451231	0.00600436	-0.478643
ENSG00000261065	RP11-74C13.4	-2.3058	7.3705	-3.858	0.000573491	0.00723829	-0.630368
ENSG00000146521	LINC01558	-2.1579	7.62256	-3.85325	0.000580926	0.00726408	-0.633064
ENSG00000265168	RP11-192H23.5	-2.61758	7.51851	-3.84441	0.000595026	0.00735052	-0.666355
ENSG00000260015	RP11-510M2.5	2.46384	7.54965	3.82493	0.00062726	0.00770275	-0.740824
ENSG00000262006	RP11-700H6.4	-2.01181	6.99219	-3.80582	0.000660542	0.00807346	-0.775274
