# Supplementary material for: Genome-wide analysis of long noncoding RNA and mRNA co-expression profile in intrahepatic cholangiocarcinoma tissue by RNA sequencing
Source: Oncotarget. 2017 Feb 24;8(16):26591–9. doi: 10.18632/oncotarget.15721 (PMC5432281; doi:10.18632/oncotarget.15721)
Supplement: Supplementary file 3 [file oncotarget-08-26591-s003.xlsx]

## Sheet: mRNA
Ensemble ID	Gene Symbol	logFC	AveExpr	t	P.Value	adj.P.Val	B
ENSG00000255974	CYP2A6	-8.44675	6.4439	-14.406	7.41e-11	1.03e-08	15.2156
ENSG00000110245	APOC3	-8.00773	10.1444	-13.5212	1.98e-10	1.85e-08	14.2542
ENSG00000118137	APOA1	-8.00443	9.89138	-13.7459	1.53e-10	1.59e-08	14.5084
ENSG00000172482	AGXT	-7.98808	6.69325	-14.8652	4.54e-11	7.28e-09	15.6966
ENSG00000117601	SERPINC1	-7.81449	6.84896	-13.8158	1.42e-10	1.51e-08	14.5866
ENSG00000198099	ADH4	-7.8121	6.46307	-12.9193	3.97e-10	2.93e-08	13.569
ENSG00000091513	TF	-7.71017	8.89608	-15.6194	2.09e-11	4.15e-09	16.4773
ENSG00000145192	AHSG	-7.68991	7.24885	-15.5556	2.23e-11	4.27e-09	16.3991
ENSG00000160868	CYP3A4	-7.67016	6.75137	-12.9053	4.04e-10	2.96e-08	13.5525
ENSG00000163586	FABP1	-7.49523	8.02395	-13.0581	3.37e-10	2.64e-08	13.727
ENSG00000122194	PLG	-7.49276	7.02801	-13.8948	1.3e-10	1.44e-08	14.6751
ENSG00000124253	PCK1	-7.43662	6.70696	-12.7282	4.99e-10	3.34e-08	13.3432
ENSG00000175003	SLC22A1	-7.42247	6.2355	-17.0257	5.36e-12	1.63e-09	17.7467
ENSG00000158104	HPD	-7.3099	6.49822	-14.109	1.02e-10	1.23e-08	14.9048
ENSG00000158874	APOA2	-7.24124	10.394	-11.6604	1.88e-09	9.01e-08	11.9891
ENSG00000197408	CYP2B6	-7.23939	5.96794	-12.6259	5.64e-10	3.55e-08	13.2226
ENSG00000113905	HRG	-7.23845	7.20858	-14.2925	8.38e-11	1.11e-08	15.107
ENSG00000145692	BHMT	-7.23077	5.02093	-13.0269	3.5e-10	2.71e-08	13.6944
ENSG00000113889	KNG1	-7.22631	6.80151	-13.4335	2.18e-10	1.93e-08	14.1609
ENSG00000228278	ORM2	-7.17258	8.3925	-11.452	2.46e-09	1.11e-07	11.7322
ENSG00000151224	MAT1A	-7.12215	6.15702	-14.9583	4.12e-11	6.86e-09	15.7891
ENSG00000229314	ORM1	-7.09564	9.88973	-9.58673	3.31e-08	7.64e-07	9.07813
ENSG00000130649	CYP2E1	-7.06887	8.30971	-10.7698	6.11e-09	2.16e-07	10.8125
ENSG00000125144	MT1G	-7.03766	7.64064	-8.70695	1.28e-07	2.1e-06	7.73316
ENSG00000021826	CPS1	-7.03151	5.78915	-16.3158	1.05e-11	2.35e-09	17.0977
ENSG00000055957	ITIH1	-6.98586	7.18178	-13.5981	1.81e-10	1.75e-08	14.3467
ENSG00000198077	CYP2A7	-6.98202	4.28589	-12.8922	4.1e-10	2.98e-08	13.5294
ENSG00000025423	HSD17B6	-6.9518	6.00808	-13.7494	1.53e-10	1.59e-08	14.5108
ENSG00000198650	TAT	-6.94526	5.61578	-11.3433	2.83e-09	1.25e-07	11.6192
ENSG00000134240	HMGCS2	-6.94461	6.51936	-13.8163	1.42e-10	1.51e-08	14.5875
ENSG00000113600	C9	-6.94449	5.64501	-12.5299	6.33e-10	3.91e-08	13.1078
ENSG00000244474	UGT1A4	-6.92891	4.17325	-17.2781	4.25e-12	1.52e-09	18.0322
ENSG00000149124	GLYAT	-6.92457	4.30973	-16.9843	5.57e-12	1.63e-09	17.7611
ENSG00000116882	HAO2	-6.9048	4.29532	-14.7982	4.87e-11	7.54e-09	15.644
ENSG00000187758	ADH1A	-6.90247	6.00353	-13.4045	2.26e-10	1.98e-08	14.1262
ENSG00000140107	SLC25A47	-6.89522	4.58282	-14.1438	9.85e-11	1.19e-08	14.947
ENSG00000110243	APOA5	-6.86514	4.60636	-10.5871	7.86e-09	2.6e-07	10.5792
ENSG00000105398	SULT2A1	-6.85728	4.63842	-10.8868	5.21e-09	1.94e-07	10.9943
ENSG00000110169	HPX	-6.85461	8.36018	-13.8534	1.36e-10	1.48e-08	14.6304
ENSG00000136872	ALDOB	-6.83726	8.14912	-11.9371	1.32e-09	6.86e-08	12.3595
ENSG00000180210	F2	-6.82231	6.22322	-13.2122	2.82e-10	2.34e-08	13.9083
ENSG00000118271	TTR	-6.80527	8.70378	-16.0062	1.42e-11	3.08e-09	16.8556
ENSG00000101981	F9	-6.79933	4.42872	-16.8834	6.13e-12	1.76e-09	17.6577
ENSG00000091583	APOH	-6.79238	9.07743	-17.6794	2.95e-12	1.42e-09	18.3906
ENSG00000116785	CFHR3	-6.74959	4.92099	-14.3667	7.73e-11	1.04e-08	15.175
ENSG00000198848	CES1	-6.74476	6.74756	-12.3104	8.28e-10	4.85e-08	12.8367
ENSG00000099937	SERPIND1	-6.73307	5.0335	-13.6094	1.79e-10	1.74e-08	14.3538
ENSG00000175336	APOF	-6.72452	4.18248	-17.664	2.99e-12	1.42e-09	18.3631
ENSG00000137204	SLC22A7	-6.71219	4.56399	-13.9873	1.17e-10	1.32e-08	14.776
ENSG00000148965	SAA4	-6.70359	6.10197	-10.5001	8.87e-09	2.84e-07	10.4696
ENSG00000138207	RBP4	-6.66125	9.67931	-12.0772	1.11e-09	6.18e-08	12.5246
ENSG00000079557	AFM	-6.6118	5.11682	-14.8939	4.41e-11	7.13e-09	15.7161
ENSG00000118520	ARG1	-6.59001	5.65432	-11.9936	1.23e-09	6.58e-08	12.4508
ENSG00000141485	SLC13A5	-6.5898	5.30085	-14.8986	4.39e-11	7.13e-09	15.7212
ENSG00000121410	A1BG	-6.56912	8.04536	-12.9206	3.97e-10	2.93e-08	13.5635
ENSG00000080910	CFHR2	-6.53201	6.05571	-14.415	7.34e-11	1.03e-08	15.2298
ENSG00000186910	SERPINA11	-6.51949	4.65536	-13.8373	1.38e-10	1.5e-08	14.6089
ENSG00000100024	UPB1	-6.51613	4.14664	-17.529	3.38e-12	1.44e-09	18.2398
ENSG00000166840	GLYATL1	-6.51565	5.19266	-13.1706	2.96e-10	2.42e-08	13.8586
ENSG00000105697	HAMP	-6.51183	6.55492	-7.61147	7.92e-07	8.15e-06	5.90428
ENSG00000100652	SLC10A1	-6.49789	4.09518	-15.0904	3.59e-11	6.23e-09	15.9438
ENSG00000224916	APOC4-APOC2	-6.49077	9.14463	-10.9152	5.02e-09	1.89e-07	11.0001
ENSG00000138115	CYP2C8	-6.47735	7.031	-13.9011	1.29e-10	1.44e-08	14.6833
ENSG00000139209	SLC38A4	-6.47233	4.41014	-13.2279	2.77e-10	2.32e-08	13.9264
ENSG00000101323	HAO1	-6.42679	4.03775	-14.851	4.61e-11	7.32e-09	15.6983
ENSG00000157131	C8A	-6.38788	5.06395	-13.6458	1.71e-10	1.7e-08	14.3933
ENSG00000140505	CYP1A2	-6.3822	3.37216	-10.546	8.32e-09	2.71e-07	10.4619
ENSG00000196616	ADH1B	-6.37267	7.50037	-10.5215	8.61e-09	2.78e-07	10.4732
ENSG00000132855	ANGPTL3	-6.36572	5.57829	-10.9242	4.95e-09	1.87e-07	11.0593
ENSG00000165828	PRAP1	-6.3639	5.76461	-9.44343	4.1e-08	8.99e-07	8.92964
ENSG00000215644	GCGR	-6.31722	4.10396	-14.384	7.58e-11	1.03e-08	15.2063
ENSG00000180432	CYP8B1	-6.29454	3.92342	-11.9574	1.29e-09	6.74e-08	12.3851
ENSG00000021852	C8B	-6.27005	5.37656	-12.7443	4.89e-10	3.3e-08	13.3632
ENSG00000143257	NR1I3	-6.26661	4.75328	-16.9837	5.58e-12	1.63e-09	17.6986
ENSG00000124713	GNMT	-6.25219	3.99092	-14.0557	1.09e-10	1.25e-08	14.8531
ENSG00000103569	AQP9	-6.24064	4.27931	-16.4749	9.03e-12	2.31e-09	17.2721
ENSG00000055955	ITIH4	-6.21886	8.43498	-11.5729	2.1e-09	9.83e-08	11.8857
ENSG00000178772	CPN2	-6.17039	3.88673	-14.5501	6.34e-11	9.19e-09	15.3839
ENSG00000072080	SPP2	-6.15565	4.43967	-13.3516	2.4e-10	2.07e-08	14.0671
ENSG00000170509	HSD17B13	-6.13695	4.26811	-17.5559	3.29e-12	1.44e-09	18.2337
ENSG00000244067	GSTA2	-6.12698	5.04165	-7.22152	1.57e-06	1.39e-05	5.24674
ENSG00000130208	APOC1	-6.12608	11.9223	-15.0078	3.91e-11	6.59e-09	15.8641
ENSG00000106927	AMBP	-6.12424	9.39998	-8.99607	8.14e-08	1.49e-06	8.16111
ENSG00000090512	FETUB	-6.11575	3.57775	-18.5999	1.31e-12	9.93e-10	19.1737
ENSG00000129596	CDO1	-6.09861	4.67785	-12.2097	9.38e-10	5.41e-08	12.7191
ENSG00000145826	LECT2	-6.09463	4.28219	-13.2283	2.77e-10	2.32e-08	13.9271
ENSG00000139547	RDH16	-6.09298	4.23895	-17.2888	4.2e-12	1.52e-09	18.0016
ENSG00000132840	BHMT2	-6.08611	5.51749	-13.0739	3.31e-10	2.6e-08	13.7484
ENSG00000147647	DPYS	-6.08185	5.84554	-14.5078	6.64e-11	9.53e-09	15.327
ENSG00000156096	UGT2B4	-6.06224	5.25248	-12.2388	9.05e-10	5.23e-08	12.7548
ENSG00000138356	AOX1	-6.02847	6.04578	-9.68617	2.86e-08	6.84e-07	9.28595
ENSG00000009724	MASP2	-6.01462	5.17484	-15.0185	3.87e-11	6.58e-09	15.8425
ENSG00000162267	ITIH3	-6.00188	7.47778	-10.098	1.57e-08	4.35e-07	9.86498
ENSG00000161031	PGLYRP2	-5.98309	4.33588	-14.7957	4.89e-11	7.54e-09	15.6258
ENSG00000172425	TTC36	-5.98113	3.93531	-17.7571	2.75e-12	1.39e-09	18.4289
ENSG00000109181	UGT2B10	-5.97405	4.32601	-12.875	4.19e-10	2.99e-08	13.5171
ENSG00000168509	HFE2	-5.94764	3.58312	-17.599	3.17e-12	1.44e-09	18.317
ENSG00000161267	BDH1	-5.94585	5.29865	-17.4302	3.69e-12	1.48e-09	18.0895
ENSG00000160339	FCN2	-5.94426	3.22138	-15.1926	3.23e-11	5.79e-09	16.054
ENSG00000036473	OTC	-5.94134	4.21217	-12.7588	4.81e-10	3.26e-08	13.3795
ENSG00000166183	ASPG	-5.90198	4.42971	-15.5754	2.19e-11	4.24e-09	16.3988
ENSG00000109758	HGFAC	-5.86134	5.91815	-17.0352	5.32e-12	1.63e-09	17.7676
ENSG00000084110	HAL	-5.81431	5.02441	-13.3867	2.3e-10	2.01e-08	14.1039
ENSG00000133048	CHI3L1	-5.81349	5.10908	-5.30308	6.16e-05	0.000242087	1.52118
ENSG00000005421	PON1	-5.80592	6.19948	-12.8389	4.37e-10	3.05e-08	13.4736
ENSG00000123843	C4BPB	-5.79783	6.10124	-10.3791	1.05e-08	3.21e-07	10.2918
ENSG00000060566	CREB3L3	-5.77754	4.73148	-10.5443	8.34e-09	2.71e-07	10.5418
ENSG00000134365	CFHR4	-5.76611	3.28708	-14.9249	4.27e-11	7.04e-09	15.7782
ENSG00000151365	THRSP	-5.76411	3.38161	-12.873	4.2e-10	2.99e-08	13.5013
ENSG00000243955	GSTA1	-5.74952	6.77782	-6.8008	3.37e-06	2.48e-05	4.411
ENSG00000111713	GYS2	-5.73931	3.26651	-21.0414	1.8e-13	3.27e-10	21.0644
ENSG00000172497	ACOT12	-5.7301	3.23156	-12.6614	5.4e-10	3.48e-08	13.2434
ENSG00000167711	SERPINF2	-5.70458	6.93146	-17.4217	3.72e-12	1.48e-09	18.1392
ENSG00000143278	F13B	-5.70158	3.67942	-17.2943	4.18e-12	1.52e-09	18.0319
ENSG00000162365	CYP4A22	-5.70026	4.65309	-16.6463	7.67e-12	2.09e-09	17.3896
ENSG00000135094	SDS	-5.68575	5.92765	-12.8007	4.57e-10	3.14e-08	13.4292
ENSG00000188338	SLC38A3	-5.68574	5.02317	-8.65974	1.38e-07	2.22e-06	7.70953
ENSG00000122787	AKR1D1	-5.66686	3.56551	-12.8181	4.48e-10	3.09e-08	13.4424
ENSG00000250799	PRODH2	-5.6547	4.30606	-13.0121	3.56e-10	2.73e-08	13.6768
ENSG00000151790	TDO2	-5.65334	5.74024	-12.685	5.25e-10	3.42e-08	13.2924
ENSG00000205358	MT1H	-5.64501	4.57529	-6.3119	8.41e-06	5.06e-05	3.54507
ENSG00000126231	PROZ	-5.61194	3.73263	-11.8144	1.54e-09	7.73e-08	12.2107
ENSG00000104938	CLEC4M	-5.5864	3.0861	-13.4959	2.03e-10	1.86e-08	14.2228
ENSG00000171564	FGB	-5.57064	10.8088	-7.1058	1.93e-06	1.63e-05	4.90709
ENSG00000182566	CLEC4G	-5.52682	2.94806	-20.5533	2.64e-13	3.38e-10	20.7258
ENSG00000140093	SERPINA10	-5.5185	4.7648	-14.3792	7.62e-11	1.03e-08	15.1827
ENSG00000182902	SLC25A18	-5.51389	3.84721	-11.3384	2.85e-09	1.25e-07	11.5992
ENSG00000173432	SAA1	-5.4853	6.80015	-4.53057	0.000307167	0.000901372	-0.175777
ENSG00000135447	PPP1R1A	-5.48203	4.27166	-11.2815	3.07e-09	1.32e-07	11.5376
ENSG00000134389	CFHR5	-5.47845	3.26532	-11.7383	1.7e-09	8.37e-08	12.0978
ENSG00000163581	SLC2A2	-5.47151	5.15852	-10.8224	5.69e-09	2.06e-07	10.9219
ENSG00000066813	ACSM2B	-5.46875	6.26906	-11.2364	3.26e-09	1.38e-07	11.4633
ENSG00000138823	MTTP	-5.46635	3.39338	-19.7812	4.88e-13	5.42e-10	20.093
ENSG00000183747	ACSM2A	-5.44603	5.77859	-11.9515	1.3e-09	6.76e-08	12.3941
ENSG00000160282	FTCD	-5.41333	7.10735	-7.89592	4.86e-07	5.61e-06	6.37204
ENSG00000151726	ACSL1	-5.41332	6.54525	-17.1832	4.63e-12	1.61e-09	17.9236
ENSG00000138075	ABCG5	-5.41016	3.33195	-12.4848	6.69e-10	4.05e-08	13.0385
ENSG00000134538	SLCO1B1	-5.4088	4.20128	-9.81235	2.37e-08	5.98e-07	9.4883
ENSG00000198670	LPA	-5.40587	2.72338	-27.0345	3.06e-15	2.55e-11	24.8523
ENSG00000198610	AKR1C4	-5.39536	4.84653	-11.9657	1.27e-09	6.71e-08	12.4173
ENSG00000132837	DMGDH	-5.3808	3.60211	-17.0411	5.29e-12	1.63e-09	17.8003
ENSG00000116690	PRG4	-5.37905	3.80366	-14.6743	5.56e-11	8.25e-09	15.5072
ENSG00000165471	MBL2	-5.37485	3.32295	-13.6533	1.7e-10	1.7e-08	14.407
ENSG00000101204	CHRNA4	-5.37128	2.9055	-14.0555	1.09e-10	1.25e-08	14.8492
ENSG00000266964	FXYD1	-5.35806	5.91645	-11.4098	2.6e-09	1.16e-07	11.6967
ENSG00000010379	SLC6A13	-5.34564	2.99226	-18.1625	1.92e-12	1.18e-09	18.8145
ENSG00000144852	NR1I2	-5.34405	3.46323	-13.6205	1.76e-10	1.73e-08	14.3713
ENSG00000171234	UGT2B7	-5.3139	5.6159	-9.35727	4.67e-08	9.89e-07	8.79144
ENSG00000171557	FGG	-5.31292	10.3469	-6.68377	4.18e-06	2.94e-05	4.12129
ENSG00000007933	FMO3	-5.30001	5.92848	-10.5369	8.43e-09	2.73e-07	10.5132
ENSG00000083807	SLC27A5	-5.2925	6.65044	-15.1193	3.49e-11	6.11e-09	15.9693
ENSG00000187193	MT1X	-5.29242	7.66915	-6.75004	3.7e-06	2.67e-05	4.28668
ENSG00000142748	FCN3	-5.24829	4.70582	-11.475	2.39e-09	1.1e-07	11.7928
ENSG00000183549	ACSM5	-5.23307	4.62957	-13.6653	1.68e-10	1.69e-08	14.4136
ENSG00000104760	FGL1	-5.23109	7.82468	-6.65031	4.45e-06	3.09e-05	4.09354
ENSG00000114200	BCHE	-5.229	4.28409	-14.0147	1.14e-10	1.3e-08	14.7947
ENSG00000111700	SLCO1B3	-5.21714	3.23246	-8.97071	8.47e-08	1.53e-06	8.13988
ENSG00000187048	CYP4A11	-5.19682	7.13307	-8.99615	8.14e-08	1.49e-06	8.19125
ENSG00000234906	APOC2	-5.19277	4.73823	-10.0286	1.73e-08	4.68e-07	9.8089
ENSG00000241635	UGT1A1	-5.179	4.81577	-8.03451	3.85e-07	4.73e-06	6.67428
ENSG00000131482	G6PC	-5.13282	5.25455	-6.34898	7.84e-06	4.78e-05	3.59951
ENSG00000163687	DNASE1L3	-5.11897	4.04332	-12.8943	4.09e-10	2.98e-08	13.5395
ENSG00000165140	FBP1	-5.10742	6.53185	-10.4224	9.89e-09	3.06e-07	10.3395
ENSG00000160862	AZGP1	-5.10199	8.1125	-8.3371	2.33e-07	3.23e-06	7.09831
ENSG00000188257	PLA2G2A	-5.10153	4.13134	-6.45237	6.44e-06	4.12e-05	3.81289
ENSG00000244020	MT1HL1	-5.10045	2.93907	-6.69738	4.07e-06	2.88e-05	4.16484
ENSG00000184999	SLC22A10	-5.09789	3.15409	-11.7363	1.7e-09	8.37e-08	12.1007
ENSG00000021461	CYP3A43	-5.08185	2.77468	-13.1443	3.05e-10	2.48e-08	13.8166
ENSG00000110887	DAO	-5.07619	3.13679	-15.7931	1.76e-11	3.62e-09	16.6467
ENSG00000117594	HSD11B1	-5.07225	5.79922	-12.6416	5.53e-10	3.52e-08	13.2395
ENSG00000099834	CDHR5	-5.0656	4.24119	-12.2051	9.43e-10	5.42e-08	12.7141
ENSG00000123838	C4BPA	-5.05278	6.72654	-10.0479	1.68e-08	4.58e-07	9.79767
ENSG00000174990	CA5A	-5.0295	2.90824	-13.279	2.61e-10	2.23e-08	13.9777
ENSG00000120907	ADRA1A	-5.02838	3.09037	-15.3106	2.86e-11	5.25e-09	16.1693
ENSG00000197838	CYP2A13	-5.01445	2.3369	-14.3946	7.5e-11	1.03e-08	15.215
ENSG00000168306	ACOX2	-5.00761	5.4775	-13.0972	3.22e-10	2.56e-08	13.7759
ENSG00000158571	PFKFB1	-5.00257	2.93544	-17.05	5.24e-12	1.63e-09	17.8323
ENSG00000109511	ANXA10	-4.99177	3.72503	-10.6621	7.09e-09	2.4e-07	10.6926
ENSG00000248144	ADH1C	-4.98857	5.96956	-5.87153	1.97e-05	9.82e-05	2.62774
ENSG00000019169	MARCO	-4.96776	3.31915	-12.6629	5.39e-10	3.48e-08	13.2603
ENSG00000214274	ANG	-4.95866	7.88415	-11.7728	1.62e-09	8.06e-08	12.1449
ENSG00000145708	CRHBP	-4.94626	3.29256	-11.1342	3.74e-09	1.52e-07	11.3185
ENSG00000143921	ABCG8	-4.92563	2.76978	-14.0057	1.15e-10	1.3e-08	14.7965
ENSG00000088926	F11	-4.91751	5.12251	-13.1911	2.89e-10	2.38e-08	13.8832
ENSG00000179761	PIPOX	-4.91658	4.93381	-9.72609	2.69e-08	6.58e-07	9.36092
ENSG00000159650	UROC1	-4.90918	3.04661	-14.8105	4.81e-11	7.54e-09	15.6576
ENSG00000039537	C6	-4.90869	5.98781	-10.431	9.77e-09	3.03e-07	10.3601
ENSG00000057593	F7	-4.89729	4.28254	-13.5105	2e-10	1.85e-08	14.2409
ENSG00000244414	CFHR1	-4.8788	7.12576	-10.2523	1.26e-08	3.67e-07	10.0863
ENSG00000168389	MFSD2A	-4.87323	3.91313	-8.47654	1.86e-07	2.75e-06	7.4077
ENSG00000204653	ASPDH	-4.86966	4.87607	-12.9432	3.86e-10	2.91e-08	13.5963
ENSG00000186115	CYP4F2	-4.86539	4.64855	-11.1045	3.89e-09	1.56e-07	11.3055
ENSG00000186529	CYP4F3	-4.86354	4.97797	-7.80241	5.7e-07	6.34e-06	6.26984
ENSG00000164089	ETNPPL	-4.86284	2.6937	-14.6475	5.72e-11	8.36e-09	15.4881
ENSG00000172955	ADH6	-4.86012	4.96963	-15.2988	2.9e-11	5.25e-09	16.1245
ENSG00000144908	ALDH1L1	-4.85292	5.37993	-9.29807	5.11e-08	1.05e-06	8.70235
ENSG00000141505	ASGR1	-4.84509	7.10764	-8.18293	3.01e-07	3.93e-06	6.85717
ENSG00000205364	MT1M	-4.82671	5.09581	-5.67609	2.91e-05	0.000132455	2.27131
ENSG00000125551	PLGLB2	-4.81327	5.33237	-8.66267	1.38e-07	2.22e-06	7.69938
ENSG00000129214	SHBG	-4.79812	3.49836	-18.4975	1.43e-12	1.04e-09	19.0204
ENSG00000131187	F12	-4.7937	6.44532	-14.2723	8.56e-11	1.12e-08	15.0865
ENSG00000175189	INHBC	-4.7795	3.54447	-12.0715	1.11e-09	6.2e-08	12.5438
ENSG00000073754	CD5L	-4.74817	2.49587	-14.1642	9.63e-11	1.18e-08	14.9689
ENSG00000156006	NAT2	-4.74325	2.84533	-14.4527	7.04e-11	1e-08	15.2815
ENSG00000138109	CYP2C9	-4.73497	7.88046	-9.68784	2.85e-08	6.84e-07	9.24317
ENSG00000130222	GADD45G	-4.7309	5.68333	-10.5115	8.73e-09	2.81e-07	10.4783
ENSG00000166391	MOGAT2	-4.71784	2.63033	-12.8163	4.49e-10	3.09e-08	13.4325
ENSG00000080618	CPB2	-4.71018	6.40674	-10.2598	1.24e-08	3.65e-07	10.1074
ENSG00000137561	TTPA	-4.70832	2.9782	-11.9733	1.26e-09	6.71e-08	12.4065
ENSG00000164406	LEAP2	-4.69017	5.60614	-9.75344	2.59e-08	6.38e-07	9.38412
ENSG00000138315	OIT3	-4.68936	3.02704	-12.0692	1.12e-09	6.2e-08	12.5292
ENSG00000136689	IL1RN	-4.68576	4.43497	-7.72134	6.55e-07	7.03e-06	6.14033
ENSG00000169715	MT1E	-4.68434	8.65724	-8.352	2.28e-07	3.17e-06	7.11335
ENSG00000147573	TRIM55	-4.64911	2.69013	-13.0226	3.52e-10	2.71e-08	13.6795
ENSG00000204444	APOM	-4.64597	6.29975	-11.0114	4.4e-09	1.71e-07	11.1565
ENSG00000123561	SERPINA7	-4.62654	5.1997	-6.66281	4.34e-06	3.04e-05	4.19395
ENSG00000100197	CYP2D6	-4.61479	5.31112	-10.1613	1.43e-08	4.05e-07	9.9874
ENSG00000125148	MT2A	-4.59727	9.60305	-7.08031	2.02e-06	1.68e-05	4.86854
ENSG00000187889	C1orf168	-4.57377	2.67364	-19.1654	8.11e-13	7.18e-10	19.6229
ENSG00000073734	ABCB11	-4.5427	2.58072	-14.784	4.95e-11	7.56e-09	15.6311
ENSG00000162460	TMEM82	-4.52994	2.48672	-16.3441	1.02e-11	2.35e-09	17.1817
ENSG00000211452	DIO1	-4.52501	3.86576	-12.712	5.09e-10	3.38e-08	13.3245
ENSG00000129988	LBP	-4.52	6.17569	-5.42846	4.78e-05	0.000197762	1.71481
ENSG00000146147	MLIP	-4.507	2.27855	-8.54384	1.67e-07	2.54e-06	7.41825
ENSG00000163959	SLC51A	-4.49769	5.09015	-11.8623	1.45e-09	7.41e-08	12.2846
ENSG00000115718	PROC	-4.49239	6.84053	-8.54063	1.68e-07	2.54e-06	7.4561
ENSG00000267467	APOC4	-4.49167	2.43332	-4.86447	0.000152231	0.000507306	0.475435
ENSG00000047457	CP	-4.489	8.43424	-5.24825	6.89e-05	0.000264756	1.28326
ENSG00000145321	GC	-4.48196	9.35655	-8.56342	1.62e-07	2.48e-06	7.45635
ENSG00000164120	HPGD	-4.47434	3.94791	-6.63775	4.55e-06	3.14e-05	4.17531
ENSG00000165682	CLEC1B	-4.46081	2.20712	-16.3284	1.04e-11	2.35e-09	17.1715
ENSG00000130203	APOE	-4.45156	10.1559	-11.9354	1.32e-09	6.86e-08	12.3389
ENSG00000139344	AMDHD1	-4.44489	4.55726	-11.2492	3.21e-09	1.36e-07	11.4974
ENSG00000243135	UGT1A3	-4.43901	2.29131	-9.97349	1.88e-08	4.97e-07	9.65415
ENSG00000120054	CPN1	-4.43171	3.51009	-12.0602	1.13e-09	6.23e-08	12.5328
ENSG00000146233	CYP39A1	-4.39993	3.10931	-12.3378	8.01e-10	4.73e-08	12.8693
ENSG00000166278	C2	-4.39406	6.50969	-13.8854	1.31e-10	1.44e-08	14.6662
ENSG00000183281	PLGLB1	-4.39296	5.64605	-8.97035	8.47e-08	1.53e-06	8.17765
ENSG00000126838	PZP	-4.3924	2.73979	-6.89173	2.85e-06	2.18e-05	4.55841
ENSG00000135069	PSAT1	-4.38726	3.97283	-9.38216	4.5e-08	9.6e-07	8.85208
ENSG00000130707	ASS1	-4.37881	8.42662	-11.7758	1.62e-09	8.05e-08	12.143
ENSG00000169738	DCXR	-4.36788	8.02341	-17.3952	3.81e-12	1.48e-09	18.1404
ENSG00000009950	MLXIPL	-4.36463	7.15107	-10.0073	1.79e-08	4.81e-07	9.72663
ENSG00000162482	AKR7A3	-4.36312	4.53756	-7.70108	6.78e-07	7.22e-06	6.10138
ENSG00000121690	DEPDC7	-4.35397	3.88958	-10.7548	6.24e-09	2.19e-07	10.8353
ENSG00000173531	MST1	-4.34795	7.66013	-14.0502	1.09e-10	1.25e-08	14.8468
ENSG00000150656	CNDP1	-4.33256	2.56566	-11.6631	1.87e-09	9e-08	12.0054
ENSG00000183044	ABAT	-4.30464	4.96935	-14.2649	8.63e-11	1.12e-08	15.0681
ENSG00000116761	CTH	-4.30464	4.01255	-12.0135	1.2e-09	6.54e-08	12.4778
ENSG00000130173	C19orf80	-4.29926	3.34519	-7.07418	2.05e-06	1.7e-05	4.95339
ENSG00000113492	AGXT2	-4.28711	3.33498	-10.0389	1.71e-08	4.63e-07	9.81176
ENSG00000117009	KMO	-4.26774	3.67106	-12.5802	5.96e-10	3.7e-08	13.168
ENSG00000134463	ECHDC3	-4.26309	3.74962	-9.82105	2.34e-08	5.92e-07	9.50836
ENSG00000138030	KHK	-4.24572	5.80151	-13.6645	1.68e-10	1.69e-08	14.4208
ENSG00000005471	ABCB4	-4.22826	5.13071	-8.59948	1.52e-07	2.39e-06	7.59637
ENSG00000105251	SHD	-4.22611	2.02824	-20.5535	2.63e-13	3.38e-10	20.7167
ENSG00000205362	MT1A	-4.22609	3.9114	-6.57877	5.08e-06	3.44e-05	4.06648
ENSG00000129965	INS-IGF2	-4.21997	2.17433	-8.0887	3.52e-07	4.44e-06	6.66593
ENSG00000141338	ABCA8	-4.21076	4.1392	-13.0084	3.58e-10	2.73e-08	13.6705
ENSG00000196600	SLC22A25	-4.20252	2.17217	-16.6293	7.79e-12	2.09e-09	17.4504
ENSG00000123453	SARDH	-4.19486	4.30398	-11.8443	1.48e-09	7.56e-08	12.2656
ENSG00000213512	GBP7	-4.18935	2.28085	-17.2666	4.29e-12	1.52e-09	18.0261
ENSG00000023839	ABCC2	-4.17021	4.30398	-7.70588	6.73e-07	7.19e-06	6.11399
ENSG00000084734	GCKR	-4.16662	5.40625	-6.54602	5.4e-06	3.59e-05	3.95711
ENSG00000244731	C4A	-4.11736	8.89883	-9.87196	2.17e-08	5.6e-07	9.5058
ENSG00000114771	AADAC	-4.10692	5.56795	-5.05268	0.000102983	0.000368312	0.955496
ENSG00000101605	MYOM1	-4.1022	3.68668	-5.20851	7.47e-05	0.000282635	1.34021
ENSG00000186480	INSIG1	-4.09529	5.81839	-10.9198	4.98e-09	1.88e-07	11.0362
ENSG00000188676	IDO2	-4.08659	2.11426	-11.4432	2.49e-09	1.12e-07	11.7088
ENSG00000143627	PKLR	-4.08631	3.16844	-9.68698	2.85e-08	6.84e-07	9.29091
ENSG00000204099	NEU4	-4.04651	2.80667	-9.86151	2.21e-08	5.67e-07	9.53083
ENSG00000113790	EHHADH	-4.04633	4.70651	-15.0621	3.7e-11	6.35e-09	15.8888
ENSG00000183971	NPW	-4.0433	3.20341	-8.16464	3.1e-07	4.02e-06	6.874
ENSG00000165841	CYP2C19	-4.00778	4.84951	-5.849	2.06e-05	0.000101736	2.61765
ENSG00000169136	ATF5	-4.00643	6.69525	-13.1235	3.12e-10	2.5e-08	13.8029
ENSG00000166816	LDHD	-3.99725	4.18743	-13.1847	2.91e-10	2.39e-08	13.8731
ENSG00000138308	PLA2G12B	-3.98932	2.79751	-9.47008	3.94e-08	8.76e-07	8.94666
ENSG00000119711	ALDH6A1	-3.96187	4.76791	-9.43962	4.13e-08	9.03e-07	8.92678
ENSG00000111181	SLC6A12	-3.96106	2.97317	-13.5288	1.96e-10	1.84e-08	14.2682
ENSG00000090539	CHRD	-3.93045	5.4368	-10.4747	9.19e-09	2.89e-07	10.4258
ENSG00000157087	ATP2B2	-3.92396	2.8977	-7.29846	1.37e-06	1.25e-05	5.34941
ENSG00000062282	DGAT2	-3.88864	4.36732	-7.20359	1.62e-06	1.42e-05	5.21743
ENSG00000173599	PC	-3.88324	6.13346	-8.50593	1.77e-07	2.65e-06	7.41046
ENSG00000151948	GLT1D1	-3.88285	2.03454	-12.6101	5.75e-10	3.59e-08	13.1867
ENSG00000105852	PON3	-3.87142	6.04474	-6.3521	7.79e-06	4.75e-05	3.55623
ENSG00000100889	PCK2	-3.85166	6.50589	-9.89325	2.11e-08	5.46e-07	9.56675
ENSG00000162882	HAAO	-3.84417	6.35038	-13.2741	2.62e-10	2.23e-08	13.9781
ENSG00000164344	KLKB1	-3.83988	4.72286	-15.7519	1.83e-11	3.72e-09	16.5682
ENSG00000099769	IGFALS	-3.8362	4.41557	-7.96156	4.35e-07	5.15e-06	6.55014
ENSG00000090534	THPO	-3.83545	2.645	-9.81274	2.37e-08	5.98e-07	9.45796
ENSG00000165478	HEPACAM	-3.82924	1.69428	-11.8073	1.55e-09	7.78e-08	12.1803
ENSG00000221932	HEPN1	-3.82619	1.79666	-20.1377	3.66e-13	4.36e-10	20.3938
ENSG00000243696	RP5-966M1.6	-3.82409	4.89	-7.67811	7.06e-07	7.43e-06	6.04414
ENSG00000123454	DBH	-3.8117	3.01191	-10.5024	8.84e-09	2.83e-07	10.4722
ENSG00000145626	UGT3A1	-3.80938	2.35323	-9.23289	5.65e-08	1.13e-06	8.56345
ENSG00000003989	SLC7A2	-3.80694	4.41791	-9.36883	4.59e-08	9.77e-07	8.82574
ENSG00000162551	ALPL	-3.79212	4.16501	-9.46977	3.94e-08	8.76e-07	8.98389
ENSG00000130988	RGN	-3.76419	6.06748	-13.4654	2.11e-10	1.9e-08	14.197
ENSG00000115363	EVA1A	-3.75449	4.44832	-6.82021	3.25e-06	2.42e-05	4.50793
ENSG00000146678	IGFBP1	-3.74988	7.9927	-4.79479	0.000176097	0.000571405	0.335305
ENSG00000142494	SLC47A1	-3.73252	4.17043	-8.00585	4.04e-07	4.89e-06	6.63149
ENSG00000115457	IGFBP2	-3.7309	7.74659	-9.03997	7.6e-08	1.42e-06	8.23962
ENSG00000168237	GLYCTK	-3.72957	5.95715	-10.6414	7.29e-09	2.45e-07	10.6489
ENSG00000166035	LIPC	-3.72298	5.18174	-7.9772	4.24e-07	5.06e-06	6.54975
ENSG00000196177	ACADSB	-3.71033	5.06726	-11.3515	2.8e-09	1.24e-07	11.6237
ENSG00000187546	AGMO	-3.70457	3.38528	-7.21342	1.59e-06	1.41e-05	5.24311
ENSG00000100344	PNPLA3	-3.69959	2.93458	-7.89491	4.87e-07	5.62e-06	6.41245
ENSG00000135144	DTX1	-3.68571	3.88943	-6.92453	2.68e-06	2.08e-05	4.71698
ENSG00000103154	NECAB2	-3.66333	3.14582	-7.06665	2.07e-06	1.72e-05	4.96141
ENSG00000144035	NAT8	-3.66061	3.79778	-8.47319	1.87e-07	2.75e-06	7.41844
ENSG00000167588	GPD1	-3.65621	3.70731	-9.44797	4.07e-08	8.94e-07	8.95586
ENSG00000135929	CYP27A1	-3.64936	6.50715	-12.5743	6e-10	3.72e-08	13.1516
ENSG00000131781	FMO5	-3.64207	5.87834	-5.8881	1.91e-05	9.58e-05	2.64655
ENSG00000174992	ZG16	-3.62989	1.69177	-18.7633	1.14e-12	9.24e-10	19.3067
ENSG00000197272	IL27	-3.62954	2.02167	-8.49602	1.8e-07	2.68e-06	7.37218
ENSG00000084674	APOB	-3.62737	7.10497	-9.76105	2.56e-08	6.32e-07	9.35833
ENSG00000093134	VNN3	-3.62437	3.94689	-5.04235	0.000105207	0.000374817	0.998773
ENSG00000112337	SLC17A2	-3.61622	3.22434	-7.57711	8.4e-07	8.53e-06	5.88556
ENSG00000186732	MPPED1	-3.58442	1.68146	-11.6405	1.93e-09	9.19e-08	11.9697
ENSG00000204583	LRCOL1	-3.56636	2.1387	-8.5935	1.54e-07	2.4e-06	7.54119
ENSG00000116678	LEPR	-3.54874	4.37045	-10.1665	1.42e-08	4.03e-07	10.0066
ENSG00000154262	ABCA6	-3.53527	4.49982	-9.29581	5.13e-08	1.05e-06	8.70983
ENSG00000159423	ALDH4A1	-3.53513	5.32803	-10.6231	7.48e-09	2.49e-07	10.6332
ENSG00000169085	C8orf46	-3.53499	3.53718	-7.67639	7.08e-07	7.45e-06	6.07294
ENSG00000099954	CECR2	-3.53188	1.81007	-17.9217	2.37e-12	1.24e-09	18.5943
ENSG00000151892	GFRA1	-3.53076	1.89024	-13.506	2.01e-10	1.85e-08	14.2405
ENSG00000122121	XPNPEP2	-3.52616	1.62828	-6.83138	3.18e-06	2.38e-05	4.42396
ENSG00000123689	G0S2	-3.52323	6.0191	-5.77328	2.4e-05	0.000114084	2.41047
ENSG00000166148	AVPR1A	-3.52119	1.91967	-7.85165	5.24e-07	5.95e-06	6.27992
ENSG00000167676	PLIN4	-3.51809	3.76987	-9.91731	2.03e-08	5.28e-07	9.65398
ENSG00000160202	CRYAA	-3.51013	2.13664	-6.99243	2.37e-06	1.89e-05	4.75529
ENSG00000023330	ALAS1	-3.49922	6.60245	-11.4566	2.44e-09	1.11e-07	11.7416
ENSG00000166123	GPT2	-3.49896	5.38091	-9.63636	3.07e-08	7.24e-07	9.20447
ENSG00000180875	GREM2	-3.49702	1.59835	-17.0613	5.19e-12	1.63e-09	17.842
ENSG00000126759	CFP	-3.4837	3.62538	-11.6758	1.84e-09	8.88e-08	12.0536
ENSG00000142484	TM4SF5	-3.47854	5.02318	-5.37032	5.37e-05	0.000217035	1.63039
ENSG00000118514	ALDH8A1	-3.47524	5.35433	-8.73231	1.23e-07	2.04e-06	7.79678
ENSG00000198732	SMOC1	-3.46831	3.73461	-6.37287	7.49e-06	4.61e-05	3.67846
ENSG00000143819	EPHX1	-3.46356	7.81199	-7.70332	6.76e-07	7.2e-06	6.00674
ENSG00000132541	HRSP12	-3.46051	7.33055	-14.0835	1.05e-10	1.25e-08	14.8831
ENSG00000147872	PLIN2	-3.45489	6.59172	-11.9289	1.33e-09	6.9e-08	12.3511
ENSG00000112293	GPLD1	-3.43393	2.93507	-7.85965	5.17e-07	5.9e-06	6.36787
ENSG00000148803	FUOM	-3.43044	5.7307	-13.1271	3.11e-10	2.5e-08	13.8096
ENSG00000087237	CETP	-3.42992	2.39504	-8.01709	3.96e-07	4.83e-06	6.59986
ENSG00000140263	SORD	-3.42399	5.3509	-9.26778	5.35e-08	1.09e-06	8.64252
ENSG00000102967	DHODH	-3.41289	4.92517	-7.60931	7.95e-07	8.17e-06	5.91666
ENSG00000149742	SLC22A9	-3.4079	2.16672	-10.8383	5.57e-09	2.03e-07	10.9185
ENSG00000163825	RTP3	-3.40603	2.07394	-5.63014	3.18e-05	0.000142693	2.1107
ENSG00000110436	SLC1A2	-3.40069	1.92814	-12.3862	7.55e-10	4.51e-08	12.9208
ENSG00000160870	CYP3A7	-3.39934	4.04069	-7.19504	1.65e-06	1.44e-05	5.20811
ENSG00000112964	GHR	-3.39929	3.82538	-7.34081	1.27e-06	1.18e-05	5.47645
ENSG00000017427	IGF1	-3.39825	3.03129	-10.545	8.33e-09	2.71e-07	10.5421
ENSG00000146477	SLC22A3	-3.3924	4.17195	-7.14995	1.78e-06	1.53e-05	5.12198
ENSG00000171236	LRG1	-3.39118	7.00413	-7.83753	5.37e-07	6.06e-06	6.25537
ENSG00000196620	UGT2B15	-3.38775	5.8191	-5.47166	4.38e-05	0.000184538	1.80376
ENSG00000214456	PLIN5	-3.38271	5.85007	-7.89943	4.83e-07	5.59e-06	6.39184
ENSG00000091831	ESR1	-3.3605	2.76831	-8.68778	1.32e-07	2.15e-06	7.74153
ENSG00000106804	C5	-3.35057	6.37084	-5.00444	0.000113793	0.000399762	0.815674
ENSG00000197594	ENPP1	-3.34162	3.25247	-10.2322	1.29e-08	3.75e-07	10.1082
ENSG00000160200	CBS	-3.33851	6.39204	-9.38674	4.47e-08	9.56e-07	8.80234
ENSG00000111275	ALDH2	-3.33747	8.14046	-15.5128	2.33e-11	4.36e-09	16.375
ENSG00000134716	CYP2J2	-3.33445	4.36884	-9.80549	2.4e-08	6.03e-07	9.47983
ENSG00000136305	CIDEB	-3.33146	5.89726	-9.07258	7.23e-08	1.37e-06	8.32428
ENSG00000167701	GPT	-3.32054	5.01362	-8.82153	1.07e-07	1.83e-06	7.94887
ENSG00000144331	ZNF385B	-3.29296	1.74524	-10.1301	1.5e-08	4.19e-07	9.90665
ENSG00000182327	GLTPD2	-3.29208	3.69816	-8.82149	1.07e-07	1.83e-06	7.98316
ENSG00000189233	NUGGC	-3.28296	1.68737	-16.3525	1.02e-11	2.35e-09	17.1812
ENSG00000136011	STAB2	-3.26983	2.51611	-7.76169	6.11e-07	6.69e-06	6.17617
ENSG00000140465	CYP1A1	-3.26775	1.58164	-6.32444	8.21e-06	4.96e-05	3.4731
ENSG00000106384	MOGAT3	-3.25765	2.09142	-7.38356	1.18e-06	1.11e-05	5.48236
ENSG00000105550	FGF21	-3.25667	1.94951	-5.37086	5.37e-05	0.000216904	1.58199
ENSG00000198417	MT1F	-3.24891	6.16305	-5.42068	4.85e-05	0.000200152	1.68602
ENSG00000206172	HBA1	-3.23798	5.15769	-5.22092	7.29e-05	0.000276665	1.31112
ENSG00000108187	PBLD	-3.23792	5.69771	-9.7752	2.5e-08	6.24e-07	9.40363
ENSG00000175287	PHYHD1	-3.2233	4.2252	-9.04377	7.56e-08	1.42e-06	8.32321
ENSG00000111249	CUX2	-3.21888	2.27141	-7.37421	1.2e-06	1.12e-05	5.47802
ENSG00000188536	HBA2	-3.21701	5.30108	-5.53609	3.84e-05	0.000166464	1.95277
ENSG00000122756	CNTFR	-3.21456	1.5603	-19.1544	8.19e-13	7.18e-10	19.6029
ENSG00000140284	SLC27A2	-3.20552	5.50056	-10.2549	1.25e-08	3.67e-07	10.108
ENSG00000143416	SELENBP1	-3.20072	5.80207	-6.76112	3.62e-06	2.62e-05	4.33912
ENSG00000131979	GCH1	-3.1988	4.20855	-15.5979	2.14e-11	4.19e-09	16.411
ENSG00000197888	UGT2B17	-3.19595	3.24312	-6.31596	8.35e-06	5.03e-05	3.5739
ENSG00000130812	ANGPTL6	-3.19023	2.58075	-8.20295	2.91e-07	3.83e-06	6.94133
ENSG00000109667	SLC2A9	-3.18744	3.32693	-11.0678	4.08e-09	1.61e-07	11.2621
ENSG00000165092	ALDH1A1	-3.17356	7.29052	-6.36936	7.54e-06	4.63e-05	3.54917
ENSG00000170458	CD14	-3.17299	6.93958	-9.83363	2.3e-08	5.84e-07	9.46687
ENSG00000178445	GLDC	-3.168	3.89109	-7.47294	1.01e-06	9.8e-06	5.7099
ENSG00000176974	SHMT1	-3.1676	6.18192	-12.6483	5.49e-10	3.5e-08	13.2421
ENSG00000143845	ETNK2	-3.16292	4.43272	-8.06534	3.66e-07	4.55e-06	6.72005
ENSG00000136457	CHAD	-3.15739	3.02715	-7.79122	5.81e-07	6.43e-06	6.2685
ENSG00000175906	ARL4D	-3.15573	3.43071	-10.9881	4.54e-09	1.74e-07	11.1555
ENSG00000187045	TMPRSS6	-3.15165	4.35679	-6.14081	1.17e-05	6.5e-05	3.20458
ENSG00000166819	PLIN1	-3.15088	2.71035	-8.32926	2.36e-07	3.26e-06	7.16299
ENSG00000115361	ACADL	-3.14754	2.79914	-11.5886	2.06e-09	9.71e-08	11.9386
ENSG00000132386	SERPINF1	-3.13876	8.55121	-7.52081	9.27e-07	9.2e-06	5.6738
ENSG00000176919	C8G	-3.12084	6.92956	-6.05836	1.37e-05	7.37e-05	2.94809
ENSG00000240224	UGT1A5	-3.11638	1.74213	-10.487	9.04e-09	2.87e-07	10.4257
ENSG00000187017	ESPN	-3.11291	4.8969	-10.832	5.62e-09	2.04e-07	10.9267
ENSG00000101670	LIPG	-3.11254	3.36718	-8.58388	1.56e-07	2.42e-06	7.60535
ENSG00000119927	GPAM	-3.10897	3.89997	-4.9486	0.000127771	0.000439417	0.802427
ENSG00000163884	KLF15	-3.10671	3.84102	-6.13551	1.18e-05	6.55e-05	3.21451
ENSG00000126218	F10	-3.10598	5.21933	-6.8332	3.17e-06	2.37e-05	4.49259
ENSG00000163686	ABHD6	-3.10434	3.18699	-13.0306	3.48e-10	2.71e-08	13.6937
ENSG00000105609	LILRB5	-3.0819	2.79646	-9.04417	7.55e-08	1.42e-06	8.32306
ENSG00000154258	ABCA9	-3.0706	3.17561	-10.0549	1.67e-08	4.56e-07	9.85699
ENSG00000120915	EPHX2	-3.0681	5.81365	-9.24513	5.54e-08	1.12e-06	8.59442
ENSG00000186204	CYP4F12	-3.05859	3.87876	-5.19617	7.66e-05	0.000288033	1.31869
ENSG00000114812	VIPR1	-3.03854	2.97325	-5.51398	4.02e-05	0.000172467	1.97633
ENSG00000101405	OXT	-3.03509	2.02935	-5.35649	5.53e-05	0.00022199	1.57405
ENSG00000120158	RCL1	-3.03249	5.03445	-10.0114	1.78e-08	4.78e-07	9.76431
ENSG00000135423	GLS2	-3.02341	5.01191	-10.6053	7.67e-09	2.55e-07	10.6112
ENSG00000158825	CDA	-3.0227	4.28224	-4.75246	0.000192429	0.000615175	0.37118
ENSG00000127241	MASP1	-3.02254	5.25846	-5.79195	2.31e-05	0.000111027	2.47019
ENSG00000172831	CES2	-3.01915	6.77037	-11.7381	1.7e-09	8.37e-08	12.1041
ENSG00000155666	KDM8	-3.00776	4.23363	-7.97517	4.25e-07	5.07e-06	6.57201
ENSG00000116771	AGMAT	-3.00391	3.02908	-7.56239	8.62e-07	8.7e-06	5.87519
ENSG00000144648	ACKR2	-3.00357	2.04162	-7.67414	7.1e-07	7.46e-06	6.00775
ENSG00000182704	TSKU	-2.99877	5.39666	-6.71279	3.96e-06	2.82e-05	4.2592
ENSG00000107537	PHYH	-2.99194	6.30166	-8.99917	8.1e-08	1.48e-06	8.19722
ENSG00000095596	CYP26A1	-2.98279	1.56527	-10.6532	7.17e-09	2.42e-07	10.6577
ENSG00000187824	TMEM220	-2.97755	4.55479	-7.78621	5.86e-07	6.46e-06	6.23459
ENSG00000250722	SEPP1	-2.9748	9.27216	-7.01052	2.29e-06	1.85e-05	4.73741
ENSG00000133800	LYVE1	-2.97027	2.88896	-7.79513	5.77e-07	6.4e-06	6.27289
ENSG00000075239	ACAT1	-2.96639	7.46499	-12.71	5.1e-10	3.38e-08	13.308
ENSG00000166347	CYB5A	-2.96496	8.38152	-10.7816	6.02e-09	2.13e-07	10.8125
ENSG00000139540	SLC39A5	-2.96004	5.82696	-6.84254	3.12e-06	2.34e-05	4.48921
ENSG00000175899	A2M	-2.95868	8.4917	-7.36705	1.21e-06	1.14e-05	5.39806
ENSG00000108950	FAM20A	-2.95306	5.20889	-7.122	1.88e-06	1.59e-05	5.02575
ENSG00000197444	OGDHL	-2.95091	4.90273	-5.24399	6.95e-05	0.000266581	1.36639
ENSG00000095203	EPB41L4B	-2.94989	3.86214	-10.0495	1.68e-08	4.57e-07	9.84443
ENSG00000139194	RBP5	-2.94609	5.94833	-11.3052	2.98e-09	1.29e-07	11.548
ENSG00000103485	QPRT	-2.94039	5.58202	-5.51809	3.99e-05	0.000171402	1.90268
ENSG00000196549	MME	-2.93844	2.77222	-5.52627	3.92e-05	0.000169128	1.99007
ENSG00000137713	PPP2R1B	-2.9373	5.12335	-8.65089	1.4e-07	2.25e-06	7.66667
ENSG00000198695	MT-ND6	-2.93445	11.4595	-6.29394	8.7e-06	5.19e-05	3.35853
ENSG00000100665	SERPINA4	-2.93077	6.10526	-6.93018	2.66e-06	2.07e-05	4.64391
ENSG00000172602	RND1	-2.92679	5.11719	-4.85301	0.000155915	0.000517789	0.539559
ENSG00000171766	GATM	-2.92574	8.17957	-7.30969	1.34e-06	1.23e-05	5.29775
ENSG00000161653	NAGS	-2.92338	2.50942	-7.59428	8.15e-07	8.33e-06	5.90156
ENSG00000184232	OAF	-2.91832	5.95803	-11.4243	2.55e-09	1.14e-07	11.7051
ENSG00000127948	POR	-2.91731	7.9715	-10.7866	5.97e-09	2.12e-07	10.8221
ENSG00000161944	ASGR2	-2.90799	7.624	-5.2595	6.73e-05	0.00026	1.31123
ENSG00000182156	ENPP7	-2.90343	1.47807	-11.3102	2.96e-09	1.28e-07	11.5517
ENSG00000143365	RORC	-2.90295	4.26616	-4.76608	0.000187012	0.000600506	0.39948
ENSG00000203896	LIME1	-2.89872	5.79679	-8.88314	9.71e-08	1.7e-06	8.0238
ENSG00000156885	COX6A2	-2.89822	2.64237	-7.26582	1.45e-06	1.31e-05	5.32793
ENSG00000081051	AFP	-2.87866	1.50599	-8.38013	2.17e-07	3.07e-06	7.19715
ENSG00000157103	SLC6A1	-2.87668	4.46515	-6.3711	7.52e-06	4.62e-05	3.6438
ENSG00000087258	GNAO1	-2.8751	2.46383	-9.27391	5.3e-08	1.09e-06	8.67082
ENSG00000256162	SMLR1	-2.8686	2.66216	-8.84088	1.04e-07	1.79e-06	8.00242
ENSG00000185038	MROH2A	-2.84919	1.57086	-6.56904	5.17e-06	3.48e-05	3.97173
ENSG00000011347	SYT7	-2.83637	3.06882	-7.04847	2.14e-06	1.76e-05	4.95778
ENSG00000127954	STEAP4	-2.82336	2.62341	-7.75557	6.18e-07	6.75e-06	6.19564
ENSG00000069431	ABCC9	-2.81485	2.41978	-9.13839	6.53e-08	1.27e-06	8.46113
ENSG00000162391	FAM151A	-2.81268	1.38948	-7.0091	2.3e-06	1.86e-05	4.78964
ENSG00000135218	CD36	-2.80124	3.13748	-7.46739	1.02e-06	9.85e-06	5.71465
ENSG00000140961	OSGIN1	-2.78953	4.94041	-7.13501	1.83e-06	1.56e-05	5.05752
ENSG00000002933	TMEM176A	-2.78182	8.01097	-6.97324	2.46e-06	1.95e-05	4.68204
ENSG00000138678	AGPAT9	-2.78161	2.67823	-8.13209	3.27e-07	4.19e-06	6.84647
ENSG00000169252	ADRB2	-2.78101	1.99089	-9.46467	3.97e-08	8.78e-07	8.94604
ENSG00000168913	ENHO	-2.77414	1.44785	-9.1096	6.83e-08	1.32e-06	8.37968
ENSG00000111058	ACSS3	-2.77256	3.02427	-8.27863	2.57e-07	3.49e-06	7.10667
ENSG00000000971	CFH	-2.77066	8.24842	-5.6325	3.17e-05	0.000142111	2.0679
ENSG00000140479	PCSK6	-2.76906	5.95866	-9.07565	7.19e-08	1.37e-06	8.32461
ENSG00000213996	TM6SF2	-2.76374	3.52757	-8.93659	8.93e-08	1.6e-06	8.16892
ENSG00000152782	PANK1	-2.76052	4.22623	-7.26702	1.45e-06	1.31e-05	5.32634
ENSG00000147576	ADHFE1	-2.75032	5.45099	-8.374	2.2e-07	3.09e-06	7.20169
ENSG00000093217	XYLB	-2.74192	3.04564	-7.38422	1.18e-06	1.11e-05	5.56711
ENSG00000115255	REEP6	-2.72771	6.58712	-6.99925	2.34e-06	1.88e-05	4.75657
ENSG00000165475	CRYL1	-2.72351	5.50775	-10.9438	4.83e-09	1.83e-07	11.0678
ENSG00000152620	NADK2	-2.72336	5.68351	-11.6548	1.89e-09	9.05e-08	12.0078
ENSG00000176894	PXMP2	-2.72111	5.77818	-10.0339	1.72e-08	4.65e-07	9.781
ENSG00000205403	CFI	-2.71697	7.28767	-5.07004	9.94e-05	0.0003578	0.922117
ENSG00000117643	MAN1C1	-2.70545	3.92457	-7.96914	4.3e-07	5.11e-06	6.57019
ENSG00000114378	HYAL1	-2.69555	5.18521	-6.64042	4.53e-06	3.13e-05	4.12663
ENSG00000137642	SORL1	-2.6912	4.69944	-6.53073	5.56e-06	3.67e-05	3.93698
ENSG00000080709	KCNN2	-2.68065	2.14988	-8.06395	3.67e-07	4.56e-06	6.7053
ENSG00000103876	FAH	-2.67954	6.17837	-11.9976	1.22e-09	6.58e-08	12.4399
ENSG00000205436	EXOC3L4	-2.678	4.96693	-6.17481	1.09e-05	6.2e-05	3.23705
ENSG00000060762	MPC1	-2.67313	6.50908	-11.9961	1.22e-09	6.58e-08	12.4347
ENSG00000107736	CDH23	-2.67233	2.25383	-10.0537	1.67e-08	4.56e-07	9.83573
ENSG00000060971	ACAA1	-2.66751	7.28431	-9.52402	3.64e-08	8.23e-07	8.99355
ENSG00000131910	NR0B2	-2.66041	4.92825	-5.64031	3.12e-05	0.000140367	2.17332
ENSG00000241399	CD302	-2.63485	4.99616	-8.70629	1.28e-07	2.1e-06	7.75751
ENSG00000169083	AR	-2.62859	2.98989	-5.9617	1.65e-05	8.56e-05	2.89077
ENSG00000100292	HMOX1	-2.62767	5.28847	-5.47021	4.39e-05	0.000184983	1.81224
ENSG00000134962	KLB	-2.62125	1.67237	-9.40617	4.34e-08	9.37e-07	8.85313
ENSG00000129151	BBOX1	-2.62051	3.43662	-6.00484	1.52e-05	7.99e-05	2.97018
ENSG00000132677	RHBG	-2.60957	1.91379	-4.49018	0.000334612	0.0009686	-0.219565
ENSG00000092607	TBX15	-2.60589	2.20334	-4.80217	0.000173398	0.000564738	0.458449
ENSG00000106853	PTGR1	-2.60578	6.72297	-6.01762	1.48e-05	7.84e-05	2.86909
ENSG00000100577	GSTZ1	-2.60564	5.37435	-7.50005	9.61e-07	9.42e-06	5.69957
ENSG00000100714	MTHFD1	-2.60372	6.97798	-9.57624	3.36e-08	7.75e-07	9.07719
ENSG00000112494	UNC93A	-2.59892	1.31686	-8.19377	2.95e-07	3.87e-06	6.8934
ENSG00000181035	SLC25A42	-2.59556	3.99936	-10.1391	1.48e-08	4.14e-07	9.96989
ENSG00000104635	SLC39A14	-2.59483	7.00788	-8.34309	2.31e-07	3.21e-06	7.1124
ENSG00000189056	RELN	-2.59276	2.55079	-6.01976	1.48e-05	7.81e-05	2.98284
ENSG00000108924	HLF	-2.59232	4.76394	-5.85125	2.05e-05	0.000101316	2.60431
ENSG00000160097	FNDC5	-2.59074	2.74159	-4.59022	0.00027076	0.000811695	0.0602826
ENSG00000100003	SEC14L2	-2.58404	5.42736	-6.12691	1.2e-05	6.64e-05	3.1255
ENSG00000179636	TPPP2	-2.58132	1.64924	-8.13326	3.27e-07	4.18e-06	6.80401
ENSG00000009694	TENM1	-2.56999	1.73557	-7.6192	7.81e-07	8.07e-06	5.91936
ENSG00000171759	PAH	-2.56676	8.68744	-6.43217	6.69e-06	4.24e-05	3.64793
ENSG00000170522	ELOVL6	-2.55559	4.01923	-5.58601	3.48e-05	0.000153076	2.10725
ENSG00000110063	DCPS	-2.5525	5.25113	-9.29631	5.13e-08	1.05e-06	8.68298
ENSG00000127884	ECHS1	-2.55177	7.27822	-13.4586	2.12e-10	1.9e-08	14.1851
ENSG00000121691	CAT	-2.54858	7.32426	-7.94488	4.48e-07	5.26e-06	6.4307
ENSG00000166669	ATF7IP2	-2.54401	3.95902	-7.80682	5.66e-07	6.32e-06	6.2891
ENSG00000163710	PCOLCE2	-2.54292	3.13387	-7.19724	1.64e-06	1.43e-05	5.23371
ENSG00000120437	ACAT2	-2.54012	4.28616	-8.46146	1.9e-07	2.79e-06	7.38092
ENSG00000052802	MSMO1	-2.5364	5.54672	-8.83031	1.06e-07	1.81e-06	7.94291
ENSG00000148795	CYP17A1	-2.52423	1.736	-5.15836	8.28e-05	0.000307327	1.18422
ENSG00000172824	CES4A	-2.52106	3.59286	-5.57929	3.53e-05	0.000154676	2.1131
ENSG00000211445	GPX3	-2.51999	7.24069	-5.809	2.23e-05	0.000108031	2.43969
ENSG00000100504	PYGL	-2.51309	5.30733	-7.99223	4.13e-07	4.96e-06	6.55985
ENSG00000130005	GAMT	-2.50083	7.42294	-9.85902	2.21e-08	5.69e-07	9.49552
ENSG00000152270	PDE3B	-2.49348	2.50968	-8.50916	1.76e-07	2.64e-06	7.47433
ENSG00000144481	TRPM8	-2.4902	3.28668	-4.55567	0.000291277	0.000863722	-0.00454049
ENSG00000141622	RNF165	-2.48988	1.45506	-10.6501	7.21e-09	2.42e-07	10.6667
ENSG00000170099	SERPINA6	-2.48798	7.02782	-9.25094	5.49e-08	1.11e-06	8.57603
ENSG00000185269	NOTUM	-2.48056	1.56092	-6.48193	6.09e-06	3.93e-05	3.82697
ENSG00000137563	GGH	-2.47835	5.05295	-7.96753	4.31e-07	5.12e-06	6.52453
ENSG00000182551	ADI1	-2.46411	6.99166	-10.3205	1.14e-08	3.42e-07	10.1741
ENSG00000117305	HMGCL	-2.45778	6.04429	-12.8172	4.48e-10	3.09e-08	13.4437
ENSG00000164742	ADCY1	-2.45124	2.21635	-8.07448	3.6e-07	4.51e-06	6.73656
ENSG00000205143	ARID3C	-2.45021	1.2151	-14.1856	9.41e-11	1.17e-08	14.9924
ENSG00000198515	CNGA1	-2.44815	2.75284	-5.71072	2.71e-05	0.000125388	2.38968
ENSG00000159200	RCAN1	-2.44375	5.12923	-7.24225	1.51e-06	1.35e-05	5.2426
ENSG00000099860	GADD45B	-2.4437	7.79486	-5.60607	3.34e-05	0.000148242	2.01921
ENSG00000008311	AASS	-2.44166	4.25298	-7.02376	2.24e-06	1.82e-05	4.87859
ENSG00000172828	CES3	-2.43967	3.41282	-5.92538	1.78e-05	9.05e-05	2.81396
ENSG00000267385	CTB-50L17.14	-2.43759	3.20657	-6.83556	3.16e-06	2.36e-05	4.56959
ENSG00000137491	SLCO2B1	-2.43649	6.24498	-5.63551	3.15e-05	0.000141566	2.11501
ENSG00000178537	SLC25A20	-2.43541	4.66488	-9.7387	2.64e-08	6.47e-07	9.36714
ENSG00000198948	MFAP3L	-2.4343	2.56108	-6.6174	4.73e-06	3.24e-05	4.14545
ENSG00000073849	ST6GAL1	-2.43371	6.54359	-8.27486	2.58e-07	3.5e-06	7.00675
ENSG00000118985	ELL2	-2.4311	4.93568	-6.08445	1.3e-05	7.09e-05	3.05802
ENSG00000102743	SLC25A15	-2.42302	3.92699	-5.59444	3.42e-05	0.000150992	2.12767
ENSG00000106565	TMEM176B	-2.41648	8.50263	-6.64699	4.47e-06	3.11e-05	4.0615
ENSG00000243710	CFAP57	-2.40938	2.56218	-6.2544	9.39e-06	5.51e-05	3.45016
ENSG00000162881	OXER1	-2.386	3.75443	-7.49262	9.73e-07	9.51e-06	5.74578
ENSG00000136881	BAAT	-2.38151	6.67059	-5.32885	5.85e-05	0.000232297	1.47353
ENSG00000138670	RASGEF1B	-2.37973	3.82003	-7.71072	6.67e-07	7.13e-06	6.12636
ENSG00000036672	USP2	-2.37245	2.13717	-7.33177	1.29e-06	1.19e-05	5.44115
ENSG00000159403	C1R	-2.37088	10.2998	-10.2435	1.27e-08	3.7e-07	10.038
ENSG00000148935	GAS2	-2.3697	2.63946	-8.91352	9.26e-08	1.63e-06	8.13537
ENSG00000167910	CYP7A1	-2.36641	1.03372	-4.71814	0.000206805	0.000652245	0.230949
ENSG00000084453	SLCO1A2	-2.36522	1.47748	-5.45649	4.51e-05	0.000188843	1.79854
ENSG00000155380	SLC16A1	-2.361	3.77043	-9.0127	7.93e-08	1.46e-06	8.28223
ENSG00000106538	RARRES2	-2.35049	9.10522	-10.3002	1.17e-08	3.49e-07	10.1262
ENSG00000142182	DNMT3L	-2.34729	1.02141	-8.82078	1.07e-07	1.83e-06	7.92619
ENSG00000186205	42064	-2.34388	4.14323	-9.35917	4.66e-08	9.88e-07	8.8083
ENSG00000049239	H6PD	-2.33499	4.90375	-8.91538	9.24e-08	1.63e-06	8.09311
ENSG00000152078	TMEM56	-2.3321	4.10917	-6.83227	3.18e-06	2.37e-05	4.52941
ENSG00000113924	HGD	-2.33103	8.1077	-8.01544	3.98e-07	4.84e-06	6.54146
ENSG00000108176	DNAJC12	-2.32918	3.56272	-4.59962	0.00026544	0.000798911	0.0779931
ENSG00000113594	LIFR	-2.32658	2.56393	-8.52646	1.71e-07	2.59e-06	7.51146
ENSG00000231852	CYP21A2	-2.32372	3.25542	-4.72224	0.000205029	0.000648732	0.349689
ENSG00000167992	VWCE	-2.32302	2.4058	-5.64408	3.1e-05	0.000139503	2.23672
ENSG00000126522	ASL	-2.32255	7.88531	-6.58856	4.99e-06	3.38e-05	3.9576
ENSG00000081041	CXCL2	-2.31865	8.17827	-5.26195	6.7e-05	0.000258957	1.30594
ENSG00000164619	BMPER	-2.31664	1.47485	-8.40322	2.09e-07	2.99e-06	7.26245
ENSG00000147206	NXF3	-2.31501	1.94593	-5.64469	3.09e-05	0.000139409	2.20886
ENSG00000144820	GPR128	-2.30824	1.67743	-5.63346	3.16e-05	0.000142069	2.17148
ENSG00000139914	FITM1	-2.30516	1.85262	-6.42995	6.72e-06	4.26e-05	3.75182
ENSG00000160801	PTH1R	-2.30341	3.82137	-4.79251	0.000176937	0.00057391	0.472227
ENSG00000163221	S100A12	-2.29444	1.22835	-4.70637	0.00021198	0.000665043	0.219403
ENSG00000198786	MT-ND5	-2.2896	11.0933	-6.07229	1.33e-05	7.21e-05	2.92388
ENSG00000111885	MAN1A1	-2.288	4.53233	-6.88694	2.87e-06	2.19e-05	4.61112
ENSG00000184227	ACOT1	-2.28091	3.67681	-6.44926	6.48e-06	4.14e-05	3.82471
ENSG00000091262	ABCC6	-2.27695	5.00018	-6.40138	7.1e-06	4.43e-05	3.67208
ENSG00000163958	ZDHHC19	-2.27635	1.45236	-6.32088	8.27e-06	4.99e-05	3.52332
ENSG00000184374	COLEC10	-2.27626	3.58241	-4.98173	0.000119279	0.000415009	0.881489
ENSG00000145287	PLAC8	-2.27392	2.60372	-5.59211	3.44e-05	0.000151576	2.14742
ENSG00000125730	C3	-2.26432	12.8864	-6.87677	2.93e-06	2.22e-05	4.46833
ENSG00000108381	ASPA	-2.26258	1.83096	-8.43568	1.99e-07	2.87e-06	7.33231
ENSG00000170608	FOXA3	-2.25637	3.58543	-5.19408	7.7e-05	0.000289074	1.32301
ENSG00000117143	UAP1	-2.24361	5.53818	-6.701	4.05e-06	2.86e-05	4.22651
ENSG00000186951	PPARA	-2.23207	4.06605	-9.43543	4.15e-08	9.07e-07	8.92621
ENSG00000089057	SLC23A2	-2.22931	4.925	-10.6239	7.47e-09	2.49e-07	10.6346
ENSG00000099977	DDT	-2.22783	7.11149	-7.18524	1.68e-06	1.46e-05	5.0844
ENSG00000171503	ETFDH	-2.22326	5.55097	-9.99705	1.81e-08	4.84e-07	9.72911
ENSG00000182326	C1S	-2.21733	9.6379	-7.99962	4.08e-07	4.92e-06	6.49931
ENSG00000133027	PEMT	-2.21263	6.33597	-9.53124	3.6e-08	8.2e-07	9.01857
ENSG00000185432	METTL7A	-2.21234	6.72054	-7.38153	1.18e-06	1.11e-05	5.44842
ENSG00000086205	FOLH1	-2.21056	3.15684	-6.31222	8.41e-06	5.06e-05	3.57947
ENSG00000121552	CSTA	-2.21001	2.5718	-5.9766	1.61e-05	8.36e-05	2.91814
ENSG00000101194	SLC17A9	-2.20432	6.2203	-6.1263	1.2e-05	6.65e-05	3.09585
ENSG00000121871	SLITRK3	-2.2033	1.00785	-6.17175	1.1e-05	6.23e-05	3.2126
ENSG00000121361	KCNJ8	-2.19964	3.2878	-5.78229	2.35e-05	0.000112617	2.53323
ENSG00000114790	ARHGEF26	-2.19631	3.78435	-4.4961	0.000330437	0.000958347	-0.15414
ENSG00000099194	SCD	-2.19473	5.58202	-4.63726	0.000245179	0.000748202	0.0580741
ENSG00000134317	GRHL1	-2.18989	2.8253	-6.20131	1.04e-05	5.96e-05	3.36935
ENSG00000198865	CCDC152	-2.18954	2.57119	-4.83858	0.000160687	0.000530601	0.595525
ENSG00000125246	CLYBL	-2.18479	4.75274	-9.03143	7.71e-08	1.43e-06	8.27998
ENSG00000147642	SYBU	-2.18289	4.34065	-5.09229	9.49e-05	0.000344121	1.0699
ENSG00000064225	ST3GAL6	-2.18289	4.3572	-7.9364	4.54e-07	5.32e-06	6.49334
ENSG00000147100	SLC16A2	-2.17651	3.91742	-4.70937	0.000210649	0.000661365	0.289939
ENSG00000065054	SLC9A3R2	-2.16674	6.81679	-8.0869	3.53e-07	4.45e-06	6.68186
ENSG00000184500	PROS1	-2.15888	5.83433	-5.94642	1.7e-05	8.75e-05	2.75177
ENSG00000100116	GCAT	-2.15715	3.64725	-6.50343	5.85e-06	3.81e-05	3.92895
ENSG00000160323	ADAMTS13	-2.15483	3.94138	-7.95477	4.4e-07	5.19e-06	6.54135
ENSG00000241058	NSUN6	-2.14853	4.65089	-6.52549	5.61e-06	3.7e-05	3.92313
ENSG00000073060	SCARB1	-2.14455	6.18953	-8.04573	3.78e-07	4.66e-06	6.62579
ENSG00000075234	TTC38	-2.14199	6.05319	-7.4681	1.02e-06	9.85e-06	5.62033
ENSG00000187664	HAPLN4	-2.13577	1.55731	-6.80642	3.33e-06	2.46e-05	4.46218
ENSG00000115107	STEAP3	-2.12884	5.31896	-6.77418	3.53e-06	2.58e-05	4.37028
ENSG00000258818	RNASE4	-2.12778	6.21151	-4.99142	0.000116906	0.000408493	0.783353
ENSG00000170011	MYRIP	-2.1266	2.04002	-7.14701	1.79e-06	1.54e-05	5.11581
ENSG00000107562	CXCL12	-2.12498	6.21895	-5.07664	9.8e-05	0.000353725	0.961458
ENSG00000205683	DPF3	-2.12337	1.69609	-7.23879	1.52e-06	1.35e-05	5.26367
ENSG00000197580	BCO2	-2.11681	5.82342	-5.04446	0.000104749	0.000373506	0.907809
ENSG00000119471	HSDL2	-2.11397	4.72259	-9.92731	2.01e-08	5.22e-07	9.64261
ENSG00000148339	SLC25A25	-2.1117	4.60382	-4.55478	0.000291827	0.00086468	-0.07797
ENSG00000142168	SOD1	-2.11023	8.34251	-10.1708	1.41e-08	4.02e-07	9.94427
ENSG00000165474	GJB2	-2.1064	3.13925	-4.68692	0.000220833	0.000686959	0.279611
ENSG00000213398	LCAT	-2.10357	7.01489	-7.59772	8.11e-07	8.29e-06	5.82783
ENSG00000138792	ENPEP	-2.09052	3.32	-5.66936	2.94e-05	0.000133804	2.30524
ENSG00000167315	ACAA2	-2.09014	7.04982	-7.99665	4.1e-07	4.94e-06	6.52282
ENSG00000243989	ACY1	-2.08673	6.5336	-6.87462	2.94e-06	2.23e-05	4.52255
ENSG00000012504	NR1H4	-2.07623	4.8035	-6.06515	1.35e-05	7.29e-05	3.02202
ENSG00000109929	SC5D	-2.07415	5.38412	-6.559	5.27e-06	3.53e-05	3.96024
ENSG00000165410	CFL2	-2.07124	5.39359	-6.66025	4.36e-06	3.05e-05	4.15247
ENSG00000198736	MSRB1	-2.0696	5.30915	-9.57172	3.38e-08	7.78e-07	9.10023
ENSG00000167772	ANGPTL4	-2.06791	6.06857	-5.3017	6.18e-05	0.000242655	1.43417
ENSG00000134532	SOX5	-2.0652	1.91155	-7.10512	1.93e-06	1.63e-05	5.03545
ENSG00000139597	N4BP2L1	-2.06495	5.39085	-8.72228	1.25e-07	2.06e-06	7.76989
ENSG00000146166	LGSN	-2.0635	0.910977	-11.249	3.21e-09	1.36e-07	11.4788
ENSG00000179914	ITLN1	-2.06046	1.12548	-5.0996	9.35e-05	0.000340046	1.05578
ENSG00000170214	ADRA1B	-2.04476	1.63812	-8.87103	9.9e-08	1.73e-06	8.04084
ENSG00000144040	SFXN5	-2.03173	4.12394	-8.4348	1.99e-07	2.88e-06	7.33901
ENSG00000188001	TPRG1	-2.02483	2.70353	-5.56241	3.65e-05	0.000159102	2.10264
ENSG00000123104	ITPR2	-2.02269	3.25798	-4.98416	0.000118678	0.000413439	0.900176
ENSG00000226321	AC104809.3	-2.01766	0.763977	-7.96586	4.32e-07	5.13e-06	6.50823
ENSG00000105607	GCDH	-2.01738	5.01213	-6.19402	1.05e-05	6.02e-05	3.26664
ENSG00000145703	IQGAP2	-2.01664	5.61812	-6.48418	6.07e-06	3.92e-05	3.80931
ENSG00000134760	DSG1	-2.00794	0.978533	-7.17077	1.72e-06	1.49e-05	5.11137
ENSG00000151552	QDPR	-2.00554	6.15544	-8.03359	3.86e-07	4.73e-06	6.60513
ENSG00000143199	ADCY10	-2.00252	1.6087	-7.27639	1.42e-06	1.29e-05	5.3365
ENSG00000204219	TCEA3	-2.00085	5.37621	-4.56555	0.000285253	0.000848427	-0.0885573
ENSG00000167657	DAPK3	2.00155	5.21494	8.52958	1.71e-07	2.58e-06	7.45902
ENSG00000181104	F2R	2.00178	3.92419	5.01712	0.000110843	0.000391222	0.933334
ENSG00000142856	ITGB3BP	2.00218	3.81648	7.23935	1.52e-06	1.35e-05	5.28645
ENSG00000163507	KIAA1524	2.00248	1.42424	7.11716	1.89e-06	1.6e-05	5.0455
ENSG00000069509	FUNDC1	2.00271	3.11835	7.33241	1.29e-06	1.19e-05	5.48028
ENSG00000188015	S100A3	2.00343	1.01026	6.57322	5.13e-06	3.46e-05	4.00582
ENSG00000196659	TTC30B	2.00344	1.53087	8.44749	1.95e-07	2.83e-06	7.35992
ENSG00000196456	ZNF775	2.00374	3.73214	6.40546	7.04e-06	4.4e-05	3.73529
ENSG00000167920	TMEM99	2.00424	3.7341	8.9887	8.24e-08	1.5e-06	8.24331
ENSG00000175066	GK5	2.00472	3.08897	8.24673	2.71e-07	3.64e-06	7.06032
ENSG00000164283	ESM1	2.00513	1.49555	4.86958	0.000150617	0.000502933	0.609967
ENSG00000149782	PLCB3	2.00589	3.34618	7.32845	1.3e-06	1.2e-05	5.46608
ENSG00000171302	CANT1	2.00622	4.32354	5.32621	5.88e-05	0.000233263	1.55177
ENSG00000214944	ARHGEF28	2.00639	3.65077	7.70463	6.74e-07	7.19e-06	6.11936
ENSG00000205084	TMEM231	2.00663	2.21889	6.48216	6.09e-06	3.93e-05	3.90147
ENSG00000144504	ANKMY1	2.00697	4.24448	7.07712	2.03e-06	1.69e-05	4.97115
ENSG00000127191	TRAF2	2.00698	3.81459	7.73979	6.35e-07	6.87e-06	6.17383
ENSG00000166949	SMAD3	2.00736	4.98826	8.39523	2.12e-07	3.02e-06	7.24338
ENSG00000137404	NRM	2.00751	3.55559	7.98386	4.19e-07	5.02e-06	6.60397
ENSG00000128596	CCDC136	2.00786	1.38718	7.52376	9.22e-07	9.17e-06	5.77577
ENSG00000135631	RAB11FIP5	2.008	3.74788	7.74238	6.32e-07	6.86e-06	6.18105
ENSG00000171680	PLEKHG5	2.00814	2.69964	5.87413	1.96e-05	9.78e-05	2.73241
ENSG00000142541	RPL13A	2.00908	7.6561	10.1049	1.55e-08	4.32e-07	9.8539
ENSG00000180626	ZNF594	2.00925	2.33348	6.18824	1.07e-05	6.07e-05	3.34036
ENSG00000166508	MCM7	2.00931	5.57274	8.89774	9.49e-08	1.67e-06	8.04629
ENSG00000166750	SLFN5	2.00959	2.74093	8.98288	8.31e-08	1.51e-06	8.25522
ENSG00000196605	ZNF846	2.00996	3.36375	8.10972	3.4e-07	4.31e-06	6.8236
ENSG00000102057	KCND1	2.01005	2.00941	6.11804	1.22e-05	6.73e-05	3.18457
ENSG00000095002	MSH2	2.01137	2.57714	7.64822	7.43e-07	7.74e-06	6.0459
ENSG00000163138	PACRGL	2.01171	3.37442	7.58837	8.24e-07	8.4e-06	5.92628
ENSG00000086289	EPDR1	2.01224	3.72804	5.50305	4.11e-05	0.000175535	1.94764
ENSG00000162975	KCNF1	2.01236	0.719089	6.4874	6.03e-06	3.9e-05	3.82132
ENSG00000183186	C2CD4C	2.01238	1.20878	4.5288	0.000308319	0.000904118	-0.129642
ENSG00000150636	CCDC102B	2.01245	2.05869	6.07347	1.33e-05	7.2e-05	3.09837
ENSG00000138587	MNS1	2.01256	1.42479	5.52785	3.91e-05	0.000168679	1.96985
ENSG00000257594	GALNT4	2.01304	2.43874	5.38097	5.26e-05	0.000212964	1.73218
ENSG00000196642	RABL6	2.01324	4.79077	7.92156	4.66e-07	5.41e-06	6.44944
ENSG00000077721	UBE2A	2.01383	5.24119	6.55231	5.34e-06	3.56e-05	3.95048
ENSG00000204366	ZBTB12	2.01414	1.51089	8.0918	3.5e-07	4.42e-06	6.76473
ENSG00000150773	PIH1D2	2.01476	1.27147	6.24938	9.48e-06	5.56e-05	3.40077
ENSG00000134851	TMEM165	2.01508	5.15975	7.32598	1.3e-06	1.2e-05	5.38904
ENSG00000232070	TMEM253	2.01599	1.82393	4.94342	0.000129154	0.000442894	0.787847
ENSG00000158813	EDA	2.01682	1.70366	5.76802	2.42e-05	0.000114983	2.4721
ENSG00000162714	ZNF496	2.01759	3.58991	5.68541	2.85e-05	0.000130628	2.32455
ENSG00000179240	RP11-111M22.2	2.01986	1.34204	6.11172	1.24e-05	6.79e-05	3.13485
ENSG00000101464	PIGU	2.02045	3.78955	8.37327	2.2e-07	3.09e-06	7.24896
ENSG00000218891	ZNF579	2.02048	3.56136	6.19859	1.04e-05	5.98e-05	3.34328
ENSG00000197774	EME2	2.02131	3.6733	7.33002	1.3e-06	1.2e-05	5.45616
ENSG00000005020	SKAP2	2.0216	3.17167	6.3753	7.46e-06	4.59e-05	3.70126
ENSG00000165935	SMCO2	2.02227	0.916173	5.31354	6.03e-05	0.000237787	1.49425
ENSG00000133247	SUV420H2	2.02263	4.03785	7.60589	7.99e-07	8.2e-06	5.93011
ENSG00000155755	TMEM237	2.02263	2.57061	5.4282	4.78e-05	0.000197803	1.83228
ENSG00000213020	ZNF611	2.02297	2.3152	8.34843	2.29e-07	3.19e-06	7.22745
ENSG00000136451	VEZF1	2.02308	4.29435	9.01734	7.88e-08	1.46e-06	8.26993
ENSG00000250067	YJEFN3	2.02452	3.30223	5.92111	1.79e-05	9.12e-05	2.80899
ENSG00000144677	CTDSPL	2.02471	4.49021	7.20406	1.62e-06	1.42e-05	5.19212
ENSG00000262576	PCDHGA4	2.02476	1.02058	5.07345	9.87e-05	0.000355829	1.0043
ENSG00000156515	HK1	2.02489	4.02715	5.56869	3.6e-05	0.000157235	2.06446
ENSG00000163945	UVSSA	2.0255	4.26823	9.36615	4.61e-08	9.78e-07	8.8123
ENSG00000105287	PRKD2	2.02682	5.00955	7.95164	4.43e-07	5.21e-06	6.49446
ENSG00000158711	ELK4	2.02734	3.84478	5.15572	8.33e-05	0.000308585	1.22682
ENSG00000089682	RBM41	2.02789	3.53887	7.73958	6.35e-07	6.87e-06	6.18454
ENSG00000134308	YWHAQ	2.0279	6.62919	6.39094	7.24e-06	4.5e-05	3.5992
ENSG00000181135	ZNF707	2.02814	3.39225	5.87216	1.97e-05	9.81e-05	2.70793
ENSG00000138686	BBS7	2.02824	2.4268	5.32381	5.91e-05	0.000234066	1.61426
ENSG00000017260	ATP2C1	2.0293	5.27253	8.44139	1.97e-07	2.85e-06	7.31247
ENSG00000105173	CCNE1	2.02931	1.29648	7.93631	4.54e-07	5.32e-06	6.48941
ENSG00000151012	SLC7A11	2.02943	0.746854	4.75927	0.000189699	0.000607847	0.322482
ENSG00000106554	CHCHD3	2.02969	6.04098	5.74846	2.52e-05	0.000118276	2.34612
ENSG00000198435	NRARP	2.02987	2.30282	4.84199	0.000159546	0.000527286	0.60381
ENSG00000006704	GTF2IRD1	2.03	3.57816	7.87469	5.04e-07	5.77e-06	6.41646
ENSG00000168005	C11orf84	2.03012	3.04874	6.43023	6.72e-06	4.26e-05	3.81043
ENSG00000105137	SYDE1	2.03078	2.92602	6.39801	7.14e-06	4.45e-05	3.75181
ENSG00000126016	AMOT	2.0308	1.5674	6.65091	4.44e-06	3.09e-05	4.18508
ENSG00000124313	IQSEC2	2.03133	2.1816	5.61858	3.26e-05	0.000145297	2.19915
ENSG00000135446	CDK4	2.03139	6.2109	8.37878	2.18e-07	3.07e-06	7.1855
ENSG00000156026	MCU	2.03186	3.82842	10.6405	7.3e-09	2.45e-07	10.6772
ENSG00000133460	SLC2A11	2.03231	3.47586	5.99404	1.55e-05	8.12e-05	2.94591
ENSG00000116830	TTF2	2.03251	2.43733	9.08656	7.07e-08	1.35e-06	8.41405
ENSG00000160957	RECQL4	2.03276	3.76145	5.62235	3.23e-05	0.00014444	2.18815
ENSG00000054793	ATP9A	2.0336	3.85757	5.45411	4.53e-05	0.000189561	1.84076
ENSG00000121753	BAI2	2.03368	1.10039	6.25623	9.36e-06	5.5e-05	3.40058
ENSG00000168398	BDKRB2	2.0358	1.54197	6.73469	3.8e-06	2.73e-05	4.33961
ENSG00000176463	SLCO3A1	2.0369	4.25316	5.84429	2.08e-05	0.000102471	2.6076
ENSG00000093009	CDC45	2.03707	1.48573	5.00707	0.000113174	0.000397925	0.895994
ENSG00000111665	CDCA3	2.03723	2.3748	6.20377	1.03e-05	5.95e-05	3.37125
ENSG00000006210	CX3CL1	2.03757	4.61641	4.6668	0.000230385	0.000711398	0.157125
ENSG00000254221	PCDHGB1	2.03806	1.05835	7.34616	1.26e-06	1.17e-05	5.43886
ENSG00000174500	GCSAM	2.03864	1.23865	5.4074	4.98e-05	0.000203989	1.71159
ENSG00000157600	TMEM164	2.03998	2.41482	9.27257	5.32e-08	1.09e-06	8.70072
ENSG00000197892	KIF13B	2.04058	3.76543	5.253	6.82e-05	0.000262897	1.43293
ENSG00000176293	ZNF135	2.04317	1.58614	4.61795	0.000255366	0.000773057	0.0819613
ENSG00000087448	KLHL42	2.04342	3.38947	4.90919	0.000138685	0.00046987	0.73716
ENSG00000144451	SPAG16	2.04425	3.74979	5.01817	0.000110604	0.00039077	0.945996
ENSG00000085662	AKR1B1	2.04433	4.61553	4.52793	0.000308885	0.000905298	-0.137925
ENSG00000141577	CEP131	2.04453	2.83185	6.92678	2.67e-06	2.08e-05	4.74917
ENSG00000132688	NES	2.04514	2.70861	6.23029	9.83e-06	5.72e-05	3.43127
ENSG00000012983	MAP4K5	2.04552	3.91425	8.563	1.62e-07	2.48e-06	7.55583
ENSG00000173926	42066	2.04556	2.21223	5.59462	3.42e-05	0.000150992	2.152
ENSG00000187642	PERM1	2.04692	1.11543	7.61118	7.92e-07	8.15e-06	5.91329
ENSG00000158158	CNNM4	2.04704	2.49095	6.73202	3.82e-06	2.74e-05	4.38572
ENSG00000134755	DSC2	2.04723	2.6986	6.35758	7.71e-06	4.72e-05	3.67759
ENSG00000134874	DZIP1	2.04837	2.31902	6.78887	3.44e-06	2.52e-05	4.48326
ENSG00000149948	HMGA2	2.04897	0.744971	5.43034	4.76e-05	0.000197352	1.722
ENSG00000153179	RASSF3	2.0494	3.29446	8.29616	2.49e-07	3.41e-06	7.13746
ENSG00000010292	NCAPD2	2.04958	3.52776	8.51263	1.75e-07	2.63e-06	7.48702
ENSG00000095066	HOOK2	2.04991	6.39256	9.43844	4.13e-08	9.04e-07	8.87461
ENSG00000170915	PAQR8	2.05098	1.54571	7.00398	2.32e-06	1.87e-05	4.84217
ENSG00000157193	LRP8	2.05101	1.48634	5.55484	3.7e-05	0.0001612	2.02715
ENSG00000115159	GPD2	2.05159	2.59932	8.85634	1.01e-07	1.75e-06	8.05514
ENSG00000204060	FOXO6	2.05174	0.951449	6.12888	1.2e-05	6.62e-05	3.13958
ENSG00000139625	MAP3K12	2.05181	3.71985	5.46912	4.4e-05	0.000185289	1.87925
ENSG00000164684	ZNF704	2.05263	2.89189	4.50228	0.000326137	0.000947691	-0.103144
ENSG00000118557	PMFBP1	2.05305	0.699421	8.86757	9.96e-08	1.73e-06	8.00142
ENSG00000197951	ZNF71	2.05352	1.37417	7.50607	9.51e-07	9.34e-06	5.74077
ENSG00000100311	PDGFB	2.05424	2.89505	5.3833	5.23e-05	0.000212071	1.73767
ENSG00000172432	GTPBP2	2.05468	5.41276	8.93265	8.99e-08	1.6e-06	8.10584
ENSG00000108106	UBE2S	2.0547	3.29213	6.77213	3.55e-06	2.58e-05	4.44967
ENSG00000090020	SLC9A1	2.05484	3.15323	7.74037	6.34e-07	6.87e-06	6.1982
ENSG00000073350	LLGL2	2.05504	6.76125	7.16352	1.74e-06	1.5e-05	5.05062
ENSG00000089157	RPLP0	2.05509	9.34786	7.29469	1.38e-06	1.26e-05	5.2552
ENSG00000010404	IDS	2.05538	5.36405	7.88529	4.95e-07	5.69e-06	6.37053
ENSG00000106348	IMPDH1	2.05547	3.69698	7.32269	1.31e-06	1.21e-05	5.44222
ENSG00000175455	CCDC14	2.05632	5.52999	6.79345	3.41e-06	2.51e-05	4.39827
ENSG00000248905	FMN1	2.05669	1.24275	5.35006	5.6e-05	0.000224133	1.59114
ENSG00000204387	C6orf48	2.05802	6.46381	6.67853	4.22e-06	2.97e-05	4.15436
ENSG00000174099	MSRB3	2.05814	2.76466	5.65173	3.05e-05	0.000137986	2.28546
ENSG00000157778	PSMG3	2.05842	4.63907	7.49339	9.72e-07	9.51e-06	5.70635
ENSG00000127946	HIP1	2.05893	3.7271	7.39265	1.16e-06	1.1e-05	5.56625
ENSG00000165868	HSPA12A	2.05919	2.1392	5.72105	2.66e-05	0.000123458	2.39964
ENSG00000169258	GPRIN1	2.0593	0.831575	8.93596	8.94e-08	1.6e-06	8.11569
ENSG00000057019	DCBLD2	2.05973	4.26919	5.31611	6e-05	0.000236922	1.53443
ENSG00000149503	INCENP	2.06027	2.85573	6.4709	6.22e-06	4e-05	3.89254
ENSG00000126903	SLC10A3	2.06035	3.8089	8.09942	3.45e-07	4.37e-06	6.79077
ENSG00000166681	NGFRAP1	2.06063	6.52855	8.08329	3.55e-07	4.46e-06	6.68075
ENSG00000089091	DZANK1	2.06084	1.85764	8.70715	1.28e-07	2.1e-06	7.79238
ENSG00000135976	ANKRD36	2.06137	2.81522	7.91106	4.74e-07	5.5e-06	6.49865
ENSG00000196912	ANKRD36B	2.0614	3.02376	9.18777	6.05e-08	1.19e-06	8.57041
ENSG00000168411	RFWD3	2.06244	2.91597	9.40015	4.38e-08	9.43e-07	8.89674
ENSG00000111752	PHC1	2.06298	3.65485	5.30483	6.14e-05	0.000241456	1.54603
ENSG00000083857	FAT1	2.06314	5.89343	6.70065	4.05e-06	2.87e-05	4.21239
ENSG00000140945	CDH13	2.06373	1.31572	6.70872	3.99e-06	2.84e-05	4.27847
ENSG00000101266	CSNK2A1	2.06422	4.1502	9.52313	3.64e-08	8.23e-07	9.05481
ENSG00000173818	ENDOV	2.06673	4.52509	9.63427	3.08e-08	7.26e-07	9.21161
ENSG00000102931	ARL2BP	2.06767	4.53893	8.32051	2.4e-07	3.29e-06	7.13348
ENSG00000206053	HN1L	2.0678	5.32647	5.97145	1.62e-05	8.43e-05	2.81629
ENSG00000185591	SP1	2.06805	4.7879	7.29917	1.37e-06	1.25e-05	5.35308
ENSG00000185453	C19orf68	2.06806	1.56789	7.27714	1.42e-06	1.29e-05	5.34095
ENSG00000142235	LMTK3	2.06872	0.978665	9.46486	3.97e-08	8.78e-07	8.94521
ENSG00000106636	YKT6	2.06926	4.92257	9.9951	1.82e-08	4.84e-07	9.73669
ENSG00000171848	RRM2	2.06949	2.58092	5.59423	3.42e-05	0.000151014	2.1684
ENSG00000152954	NRSN1	2.07025	0.86142	4.97414	0.000121172	0.000420895	0.781437
ENSG00000197748	CFAP43	2.07085	1.35093	4.5873	0.00027244	0.000815264	-0.000123661
ENSG00000116985	BMP8B	2.07238	1.41612	5.99852	1.54e-05	8.07e-05	2.91192
ENSG00000166484	MAPK7	2.0732	3.2505	8.59152	1.54e-07	2.4e-06	7.62303
ENSG00000103710	RASL12	2.07374	1.2567	7.60541	8e-07	8.2e-06	5.91017
ENSG00000114251	WNT5A	2.07396	1.9388	4.77238	0.000184559	0.000594351	0.432053
ENSG00000113966	ARL6	2.07447	1.96612	6.26402	9.22e-06	5.44e-05	3.46281
ENSG00000115271	GCA	2.07461	4.48196	6.2875	8.81e-06	5.24e-05	3.46994
ENSG00000109103	UNC119	2.07484	4.43899	7.52734	9.16e-07	9.13e-06	5.7746
ENSG00000176809	LRRC37A3	2.07512	3.1517	7.49102	9.76e-07	9.53e-06	5.76155
ENSG00000185842	DNAH14	2.07568	3.35396	5.47574	4.34e-05	0.000183323	1.91094
ENSG00000082512	TRAF5	2.0758	3.15349	6.85217	3.06e-06	2.31e-05	4.60332
ENSG00000221926	TRIM16	2.07604	3.14633	7.55978	8.66e-07	8.72e-06	5.88297
ENSG00000160352	ZNF714	2.07808	1.21233	5.74885	2.51e-05	0.000118253	2.39955
ENSG00000044090	CUL7	2.07826	4.02263	9.52113	3.65e-08	8.24e-07	9.0556
ENSG00000111653	ING4	2.07936	5.01042	9.07485	7.2e-08	1.37e-06	8.34016
ENSG00000165752	STK32C	2.07983	2.42866	7.08789	2e-06	1.67e-05	5.03932
ENSG00000154370	TRIM11	2.08042	3.73849	7.2866	1.4e-06	1.27e-05	5.3757
ENSG00000085063	CD59	2.08047	7.9151	7.78825	5.84e-07	6.45e-06	6.14938
ENSG00000084092	NOA1	2.0805	3.03226	6.99658	2.35e-06	1.88e-05	4.87326
ENSG00000139514	SLC7A1	2.08071	2.20826	6.29287	8.72e-06	5.19e-05	3.53185
ENSG00000196890	HIST3H2BB	2.08158	0.909653	5.30007	6.2e-05	0.000243349	1.4629
ENSG00000173065	FAM222B	2.08175	3.63502	8.63617	1.44e-07	2.28e-06	7.68449
ENSG00000115325	DOK1	2.08194	2.89939	9.32926	4.88e-08	1.02e-06	8.78901
ENSG00000196507	TCEAL3	2.08209	3.49371	7.27673	1.42e-06	1.29e-05	5.36802
ENSG00000178397	FAM220A	2.08234	3.62809	5.06004	0.000101429	0.000363456	1.04063
ENSG00000138439	FAM117B	2.08257	1.93704	6.82939	3.19e-06	2.38e-05	4.53707
ENSG00000101842	VSIG1	2.08327	0.803113	5.18391	7.86e-05	0.000294076	1.21575
ENSG00000154080	CHST9	2.08379	3.26697	4.66723	0.000230177	0.000711282	0.233364
ENSG00000106003	LFNG	2.08415	2.59991	6.39376	7.2e-06	4.47e-05	3.74515
ENSG00000111247	RAD51AP1	2.08454	1.5443	6.2316	9.81e-06	5.71e-05	3.37557
ENSG00000109680	TBC1D19	2.08463	1.83949	7.76736	6.05e-07	6.63e-06	6.21923
ENSG00000184384	MAML2	2.08538	2.0372	7.58744	8.25e-07	8.41e-06	5.91369
ENSG00000105887	MTPN	2.08641	4.80107	5.91097	1.83e-05	9.25e-05	2.71512
ENSG00000123473	STIL	2.08667	1.54149	6.94194	2.6e-06	2.03e-05	4.72448
ENSG00000215788	TNFRSF25	2.08681	3.63076	4.74671	0.000194765	0.00062145	0.383151
ENSG00000010626	LRRC23	2.08776	2.67525	6.10328	1.26e-05	6.88e-05	3.18293
ENSG00000197093	GAL3ST4	2.08791	1.63627	7.21889	1.58e-06	1.39e-05	5.23714
ENSG00000177839	PCDHB9	2.0894	0.902905	9.28701	5.2e-08	1.07e-06	8.66839
ENSG00000128595	CALU	2.08952	5.57454	8.33938	2.32e-07	3.22e-06	7.13585
ENSG00000196776	CD47	2.08967	5.77742	7.962	4.35e-07	5.15e-06	6.49175
ENSG00000151388	ADAMTS12	2.08975	1.63225	5.62462	3.22e-05	0.000144019	2.1728
ENSG00000079974	RABL2B	2.08983	4.94993	8.38155	2.17e-07	3.07e-06	7.22218
ENSG00000213551	DNAJC9	2.09012	3.02208	7.88011	5e-07	5.74e-06	6.44206
ENSG00000174808	BTC	2.09133	1.11483	8.7781	1.15e-07	1.92e-06	7.87612
ENSG00000006125	AP2B1	2.09148	4.9048	9.93095	1.99e-08	5.2e-07	9.64315
ENSG00000167291	TBC1D16	2.09163	3.02177	6.35928	7.69e-06	4.71e-05	3.67467
ENSG00000198034	RPS4X	2.09221	8.99313	6.26272	9.24e-06	5.45e-05	3.31299
ENSG00000154229	PRKCA	2.09252	3.46734	6.5302	5.57e-06	3.67e-05	3.98663
ENSG00000168143	FAM83B	2.09389	0.795867	8.54979	1.65e-07	2.52e-06	7.49012
ENSG00000163638	ADAMTS9	2.09456	3.70427	4.72035	0.000205846	0.000649959	0.323391
ENSG00000130720	FIBCD1	2.09462	0.834844	6.9874	2.39e-06	1.91e-05	4.76848
ENSG00000172331	BPGM	2.0948	3.30456	7.98938	4.15e-07	4.98e-06	6.62179
ENSG00000124243	BCAS4	2.09561	3.44131	7.45013	1.05e-06	1.01e-05	5.68003
ENSG00000094975	SUCO	2.09589	3.07127	9.67109	2.92e-08	6.98e-07	9.30146
ENSG00000110811	P3H3	2.09638	2.60746	5.68023	2.88e-05	0.000131583	2.34137
ENSG00000179195	ZNF664	2.09728	5.21619	6.15143	1.14e-05	6.4e-05	3.17563
ENSG00000171044	XKR6	2.0991	1.11226	6.91406	2.73e-06	2.12e-05	4.65071
ENSG00000139624	CERS5	2.09975	4.83363	8.44835	1.95e-07	2.83e-06	7.3361
ENSG00000169231	THBS3	2.10158	5.49649	7.59975	8.08e-07	8.27e-06	5.8684
ENSG00000143390	RFX5	2.10173	4.24446	8.37361	2.2e-07	3.09e-06	7.23272
ENSG00000171004	HS6ST2	2.10182	0.836976	4.52662	0.000309744	0.000907195	-0.167584
ENSG00000197586	ENTPD6	2.10315	6.0327	8.89584	9.52e-08	1.67e-06	8.03316
ENSG00000196418	ZNF124	2.10326	2.51443	6.6096	4.8e-06	3.28e-05	4.1532
ENSG00000107130	NCS1	2.10332	2.07164	5.02202	0.000109724	0.000388501	0.958294
ENSG00000185800	DMWD	2.1043	4.19843	10.2101	1.33e-08	3.85e-07	10.0643
ENSG00000180488	FAM73A	2.10471	2.79593	5.06338	0.000100732	0.000361581	1.07861
ENSG00000197959	DNM3	2.10481	1.26986	8.24073	2.73e-07	3.67e-06	7.00045
ENSG00000079931	MOXD1	2.1053	1.89862	5.89256	1.89e-05	9.52e-05	2.7255
ENSG00000067369	TP53BP1	2.10579	4.07258	9.30163	5.09e-08	1.05e-06	8.71981
ENSG00000105472	CLEC11A	2.10604	3.89562	6.67347	4.26e-06	2.98e-05	4.23829
ENSG00000123352	SPATS2	2.10605	3.99648	6.12	1.22e-05	6.71e-05	3.16805
ENSG00000118200	CAMSAP2	2.10605	3.04166	8.79265	1.12e-07	1.89e-06	7.95035
ENSG00000095739	BAMBI	2.10622	4.40303	5.45723	4.51e-05	0.000188606	1.81749
ENSG00000159314	ARHGAP27	2.10627	5.08766	7.08974	1.99e-06	1.66e-05	4.96216
ENSG00000143409	FAM63A	2.10655	4.21899	6.81136	3.3e-06	2.44e-05	4.48137
ENSG00000117226	GBP3	2.10821	4.15141	4.63518	0.000246253	0.000750105	0.116572
ENSG00000087338	GMCL1	2.10901	3.28837	6.6311	4.61e-06	3.17e-05	4.1849
ENSG00000160310	PRMT2	2.10966	5.21608	7.69628	6.84e-07	7.26e-06	6.04613
ENSG00000094916	CBX5	2.10992	3.21486	6.7257	3.87e-06	2.77e-05	4.36538
ENSG00000186577	C6orf1	2.11	4.45937	8.57822	1.58e-07	2.44e-06	7.56126
ENSG00000167173	C15orf39	2.1101	2.77756	5.83993	2.1e-05	0.000103142	2.66182
ENSG00000143153	ATP1B1	2.11031	7.42626	7.19191	1.66e-06	1.44e-05	5.09057
ENSG00000075275	CELSR1	2.11104	2.92035	6.09732	1.27e-05	6.95e-05	3.16814
ENSG00000134287	ARF3	2.11138	5.54391	5.95186	1.69e-05	8.68e-05	2.77047
ENSG00000235863	B3GALT4	2.11162	2.15572	8.65778	1.39e-07	2.23e-06	7.72244
ENSG00000164484	TMEM200A	2.11214	1.03364	6.8124	3.29e-06	2.44e-05	4.45454
ENSG00000196465	MYL6B	2.11304	4.90732	6.13513	1.18e-05	6.55e-05	3.15463
ENSG00000170312	CDK1	2.1142	1.95748	6.16226	1.12e-05	6.31e-05	3.26008
ENSG00000065989	PDE4A	2.11447	2.50597	8.64525	1.42e-07	2.26e-06	7.7148
ENSG00000150760	DOCK1	2.11455	3.78276	7.47057	1.01e-06	9.81e-06	5.70291
ENSG00000026950	BTN3A1	2.11477	4.82168	5.4793	4.31e-05	0.000182315	1.8428
ENSG00000088854	C20orf194	2.11496	2.94646	9.18153	6.11e-08	1.19e-06	8.56163
ENSG00000189045	ANKDD1B	2.11502	1.23613	6.5312	5.55e-06	3.67e-05	3.93418
ENSG00000123416	TUBA1B	2.11544	6.78411	6.5598	5.26e-06	3.52e-05	3.92065
ENSG00000108813	DLX4	2.11629	0.792714	8.61712	1.48e-07	2.33e-06	7.59985
ENSG00000167779	IGFBP6	2.11642	3.6473	4.89006	0.000144323	0.000485418	0.684146
ENSG00000112984	KIF20A	2.11649	1.44529	5.38078	5.26e-05	0.000212994	1.66278
ENSG00000112769	LAMA4	2.11665	3.49786	4.80814	0.000171245	0.000559915	0.51989
ENSG00000170545	SMAGP	2.11856	3.7326	8.06268	3.67e-07	4.57e-06	6.73188
ENSG00000152926	ZNF117	2.11948	3.4036	4.47263	0.000347304	0.000998746	-0.18548
ENSG00000143412	ANXA9	2.11987	4.61129	5.86925	1.98e-05	9.85e-05	2.64048
ENSG00000178201	VN1R1	2.12018	1.45844	7.50905	9.46e-07	9.32e-06	5.74713
ENSG00000099994	SUSD2	2.12032	2.09721	5.96162	1.65e-05	8.56e-05	2.87471
ENSG00000124171	PARD6B	2.12039	2.24247	7.4555	1.04e-06	1e-05	5.68936
ENSG00000173546	CSPG4	2.12093	1.68353	6.417	6.89e-06	4.33e-05	3.73954
ENSG00000011052	NME2	2.12161	7.02143	8.00013	4.08e-07	4.92e-06	6.52892
ENSG00000100060	MFNG	2.12168	4.12024	6.38417	7.33e-06	4.53e-05	3.67545
ENSG00000177732	SOX12	2.12287	2.84427	5.33716	5.75e-05	0.000229107	1.64344
ENSG00000154920	EME1	2.12338	1.38119	6.33887	7.99e-06	4.85e-05	3.57264
ENSG00000187595	ZNF385C	2.12431	1.15234	10.9972	4.49e-09	1.72e-07	11.1493
ENSG00000113739	STC2	2.12453	1.62699	5.52718	3.91e-05	0.000168863	1.97172
ENSG00000185420	SMYD3	2.12467	3.33546	6.28239	8.9e-06	5.28e-05	3.51618
ENSG00000240230	COX19	2.12468	3.11742	8.21543	2.85e-07	3.77e-06	7.00733
ENSG00000140563	MCTP2	2.12499	2.01609	7.07726	2.03e-06	1.69e-05	4.99613
ENSG00000006740	ARHGAP44	2.12575	1.6655	5.19332	7.71e-05	0.000289464	1.28975
ENSG00000067191	CACNB1	2.12644	2.35645	6.1754	1.09e-05	6.2e-05	3.3113
ENSG00000142945	KIF2C	2.12905	1.19602	7.96097	4.36e-07	5.15e-06	6.52191
ENSG00000165171	WBSCR27	2.12908	2.54903	5.45774	4.5e-05	0.000188506	1.88807
ENSG00000169213	RAB3B	2.1292	0.976179	6.46072	6.34e-06	4.06e-05	3.78262
ENSG00000130768	SMPDL3B	2.13093	1.05448	5.91331	1.82e-05	9.22e-05	2.71697
ENSG00000171960	PPIH	2.13142	4.10735	9.18943	6.04e-08	1.18e-06	8.54561
ENSG00000158856	DMTN	2.13227	4.73423	5.91769	1.8e-05	9.17e-05	2.73167
ENSG00000123143	PKN1	2.1323	6.02344	8.21593	2.85e-07	3.77e-06	6.91776
ENSG00000130429	ARPC1B	2.13238	7.41605	11.2011	3.42e-09	1.42e-07	11.39
ENSG00000113657	DPYSL3	2.13238	3.33962	5.30311	6.16e-05	0.000242087	1.55814
ENSG00000165915	SLC39A13	2.13313	4.76545	9.95132	1.94e-08	5.1e-07	9.67621
ENSG00000170017	ALCAM	2.13343	5.32681	5.71822	2.67e-05	0.000123982	2.30964
ENSG00000011028	MRC2	2.13479	3.96147	5.07454	9.84e-05	0.000355108	1.05222
ENSG00000100271	TTLL1	2.13493	1.68741	8.58629	1.56e-07	2.42e-06	7.58743
ENSG00000104976	SNAPC2	2.13601	3.66967	5.90876	1.83e-05	9.28e-05	2.76822
ENSG00000179029	TMEM107	2.13617	2.84064	8.56239	1.62e-07	2.48e-06	7.58269
ENSG00000167553	TUBA1C	2.13714	6.33416	7.62959	7.67e-07	7.93e-06	5.89866
ENSG00000100196	KDELR3	2.13776	3.76807	6.14883	1.15e-05	6.43e-05	3.23674
ENSG00000051180	RAD51	2.13786	1.66841	7.19984	1.63e-06	1.43e-05	5.20096
ENSG00000115568	ZNF142	2.13818	3.3098	10.3429	1.11e-08	3.36e-07	10.2704
ENSG00000198211	TUBB3	2.13829	1.52555	5.32504	5.89e-05	0.000233596	1.55378
ENSG00000135736	CCDC102A	2.14039	2.16115	7.8857	4.95e-07	5.69e-06	6.43516
ENSG00000140682	TGFB1I1	2.14047	3.98026	6.14334	1.16e-05	6.48e-05	3.21493
ENSG00000080823	MOK	2.14085	3.87741	5.69166	2.82e-05	0.000129405	2.32279
ENSG00000160949	TONSL	2.14147	2.19705	8.53775	1.68e-07	2.55e-06	7.52864
ENSG00000198225	FKBP1C	2.14165	7.22387	6.92589	2.68e-06	2.08e-05	4.60305
ENSG00000161328	LRRC56	2.14294	1.73776	8.34902	2.29e-07	3.19e-06	7.19866
ENSG00000137845	ADAM10	2.14309	5.19559	6.16198	1.12e-05	6.31e-05	3.19732
ENSG00000146729	GBAS	2.14377	4.62365	5.26394	6.67e-05	0.000258176	1.40922
ENSG00000163584	RPL22L1	2.14382	6.00717	7.33198	1.29e-06	1.19e-05	5.37621
ENSG00000111261	MANSC1	2.14425	3.45398	6.58429	5.03e-06	3.41e-05	4.09012
ENSG00000243566	UPK3B	2.14475	1.97839	4.54141	0.000300196	0.000885597	-0.0613603
ENSG00000126351	THRA	2.14701	3.37659	6.82925	3.19e-06	2.38e-05	4.55337
ENSG00000050344	NFE2L3	2.14768	3.80951	6.67779	4.22e-06	2.97e-05	4.25091
ENSG00000197603	C5orf42	2.14855	2.96443	7.9259	4.62e-07	5.39e-06	6.52122
ENSG00000162949	CAPN13	2.14972	1.09456	4.92601	0.000133916	0.000456509	0.694117
ENSG00000122970	IFT81	2.1499	3.17168	6.07286	1.33e-05	7.2e-05	3.11335
ENSG00000049323	LTBP1	2.1511	4.16496	4.86997	0.000150494	0.000502623	0.612313
ENSG00000118965	WDR35	2.15119	1.89562	9.61035	3.2e-08	7.48e-07	9.19335
ENSG00000135451	TROAP	2.15704	1.97118	5.50416	4.1e-05	0.000175235	1.94391
ENSG00000116128	BCL9	2.15811	2.56945	7.08688	2e-06	1.67e-05	5.03962
ENSG00000167747	C19orf48	2.15822	4.77317	8.07269	3.61e-07	4.52e-06	6.70925
ENSG00000114554	PLXNA1	2.15835	3.8453	8.39212	2.13e-07	3.03e-06	7.27876
ENSG00000006715	VPS41	2.15838	5.34991	6.67424	4.25e-06	2.98e-05	4.17982
ENSG00000080986	NDC80	2.1584	1.26576	6.61372	4.76e-06	3.26e-05	4.09038
ENSG00000133740	E2F5	2.1597	2.62877	6.99307	2.37e-06	1.89e-05	4.8694
ENSG00000138801	PAPSS1	2.16035	3.43412	7.65595	7.33e-07	7.66e-06	6.04306
ENSG00000167065	DUSP18	2.16151	2.13037	8.78283	1.14e-07	1.91e-06	7.92062
ENSG00000197457	STMN3	2.16184	2.68129	4.53892	0.000301781	0.000889644	-0.0256173
ENSG00000137310	TCF19	2.16191	2.19275	7.8561	5.2e-07	5.91e-06	6.38502
ENSG00000135845	PIGC	2.1621	4.30741	10.5363	8.44e-09	2.73e-07	10.5234
ENSG00000167595	PROSER3	2.16234	3.95444	7.50974	9.45e-07	9.32e-06	5.76524
ENSG00000237441	RGL2	2.16298	6.05766	8.7826	1.14e-07	1.91e-06	7.85119
ENSG00000160190	SLC37A1	2.16488	3.26341	9.06921	7.27e-08	1.38e-06	8.38225
ENSG00000100526	CDKN3	2.16499	2.04081	6.39765	7.15e-06	4.45e-05	3.71957
ENSG00000147164	SNX12	2.16518	4.51988	8.17561	3.04e-07	3.97e-06	6.89221
ENSG00000166851	PLK1	2.16563	2.34802	10.8052	5.82e-09	2.09e-07	10.91
ENSG00000163431	LMOD1	2.16612	2.01578	4.89255	0.000143575	0.000483194	0.68147
ENSG00000146670	CDCA5	2.16622	1.44386	6.03188	1.44e-05	7.68e-05	2.97326
ENSG00000198832	SELM	2.16632	5.56127	7.70509	6.74e-07	7.19e-06	6.05235
ENSG00000196584	XRCC2	2.16711	1.021	8.68716	1.32e-07	2.15e-06	7.72232
ENSG00000102312	PORCN	2.16728	2.58119	5.83533	2.12e-05	0.00010391	2.64928
ENSG00000089472	HEPH	2.16728	1.89306	5.42129	4.85e-05	0.000199953	1.76911
ENSG00000177697	CD151	2.16975	7.34887	11.8012	1.57e-09	7.82e-08	12.1783
ENSG00000006042	TMEM98	2.17055	4.52804	5.62854	3.19e-05	0.000143047	2.16061
ENSG00000102882	MAPK3	2.17088	5.56872	11.1391	3.71e-09	1.52e-07	11.3285
ENSG00000163520	FBLN2	2.17126	3.1494	5.13582	8.68e-05	0.000319343	1.21978
ENSG00000250565	ATP6V1E2	2.17169	1.92101	10.1672	1.42e-08	4.03e-07	10.0099
ENSG00000196812	ZSCAN16	2.17233	2.41336	8.91616	9.22e-08	1.63e-06	8.14231
ENSG00000175970	UNC119B	2.1726	2.85055	8.97086	8.47e-08	1.53e-06	8.23433
ENSG00000180900	SCRIB	2.1726	5.88575	7.09219	1.98e-06	1.66e-05	4.94325
ENSG00000108468	CBX1	2.1733	3.88779	8.48509	1.83e-07	2.72e-06	7.43028
ENSG00000135596	MICAL1	2.17418	4.47867	6.60601	4.83e-06	3.3e-05	4.08277
ENSG00000127616	SMARCA4	2.1747	5.52512	8.16136	3.12e-07	4.03e-06	6.83871
ENSG00000132965	ALOX5AP	2.17482	3.72072	6.48216	6.09e-06	3.93e-05	3.88406
ENSG00000117139	KDM5B	2.17548	3.79884	9.00753	8e-08	1.47e-06	8.27174
ENSG00000135454	B4GALNT1	2.17559	1.25993	5.60757	3.33e-05	0.000147893	2.11349
ENSG00000078018	MAP2	2.17603	2.61947	5.35687	5.52e-05	0.000221968	1.68232
ENSG00000091972	CD200	2.17635	1.79825	5.90679	1.84e-05	9.3e-05	2.74297
ENSG00000179954	SSC5D	2.1764	2.31012	5.43275	4.73e-05	0.000196637	1.81936
ENSG00000013297	CLDN11	2.17662	2.27915	5.18385	7.86e-05	0.000294076	1.30522
ENSG00000012048	BRCA1	2.17785	1.61823	9.01522	7.9e-08	1.46e-06	8.26946
ENSG00000173890	GPR160	2.1787	2.31595	6.56666	5.2e-06	3.49e-05	4.05758
ENSG00000085276	MECOM	2.17919	2.01016	5.70234	2.76e-05	0.000126999	2.34775
ENSG00000175203	DCTN2	2.18041	7.27457	7.47769	9.99e-07	9.73e-06	5.60956
ENSG00000183386	FHL3	2.18081	3.57384	8.81625	1.08e-07	1.84e-06	7.97585
ENSG00000126464	PRR12	2.18149	3.33603	8.46937	1.88e-07	2.77e-06	7.42207
ENSG00000165799	RNASE7	2.18162	1.40915	4.65394	0.000236706	0.000727409	0.139253
ENSG00000164109	MAD2L1	2.18195	1.83841	7.16056	1.75e-06	1.51e-05	5.13548
ENSG00000064199	SPA17	2.18204	1.86947	6.47345	6.19e-06	3.98e-05	3.8528
ENSG00000104936	DMPK	2.18381	5.47915	7.50845	9.47e-07	9.33e-06	5.70764
ENSG00000153237	CCDC148	2.18436	1.33807	6.11582	1.23e-05	6.75e-05	3.1315
ENSG00000167306	MYO5B	2.18454	4.39144	6.75309	3.67e-06	2.66e-05	4.36481
ENSG00000143367	TUFT1	2.18544	3.00933	7.81214	5.61e-07	6.28e-06	6.3251
ENSG00000008256	CYTH3	2.18566	3.32108	6.4459	6.52e-06	4.16e-05	3.83169
ENSG00000180787	ZFP3	2.18573	1.70017	5.44406	4.63e-05	0.000192676	1.80338
ENSG00000120093	HOXB3	2.18648	3.35507	4.74943	0.000193658	0.000618509	0.40329
ENSG00000116260	QSOX1	2.18728	5.95981	5.81018	2.23e-05	0.000107912	2.474
ENSG00000103222	ABCC1	2.18786	3.34749	8.42377	2.02e-07	2.91e-06	7.34698
ENSG00000087111	PIGS	2.18793	4.38008	8.69146	1.32e-07	2.14e-06	7.74835
ENSG00000183833	MAATS1	2.18823	2.43364	5.08427	9.65e-05	0.000349027	1.11073
ENSG00000167702	KIFC2	2.18842	5.41764	5.01711	0.000110845	0.000391222	0.863986
ENSG00000106268	NUDT1	2.18863	3.41415	6.17335	1.1e-05	6.22e-05	3.30128
ENSG00000080224	EPHA6	2.18938	0.82206	7.72628	6.49e-07	6.99e-06	6.09522
ENSG00000174233	ADCY6	2.18956	4.82211	7.00257	2.33e-06	1.87e-05	4.81128
ENSG00000144283	PKP4	2.19023	5.76187	11.1157	3.83e-09	1.55e-07	11.2945
ENSG00000094804	CDC6	2.19034	1.47883	7.71436	6.63e-07	7.1e-06	6.10604
ENSG00000180921	FAM83H	2.19046	4.1464	5.95134	1.69e-05	8.69e-05	2.82802
ENSG00000146083	RNF44	2.19098	5.40098	11.4282	2.54e-09	1.14e-07	11.7142
ENSG00000104889	RNASEH2A	2.19109	3.00749	9.99587	1.82e-08	4.84e-07	9.77806
ENSG00000125170	DOK4	2.19344	4.51668	9.41643	4.27e-08	9.25e-07	8.88282
ENSG00000125746	EML2	2.19432	5.10221	6.11549	1.23e-05	6.75e-05	3.10948
ENSG00000213859	KCTD11	2.19512	2.45321	11.1429	3.69e-09	1.51e-07	11.3638
ENSG00000181444	ZNF467	2.1961	3.71717	7.09886	1.96e-06	1.64e-05	5.03703
ENSG00000101421	CHMP4B	2.19662	6.07601	12.8902	4.11e-10	2.98e-08	13.5295
ENSG00000204852	TCTN1	2.19734	5.59436	6.58856	4.99e-06	3.38e-05	4.00983
ENSG00000177469	PTRF	2.19775	4.62661	5.19921	7.62e-05	0.000286762	1.27546
ENSG00000173821	RNF213	2.19781	6.79536	11.188	3.48e-09	1.44e-07	11.3784
ENSG00000217555	CKLF	2.19803	5.10631	11.453	2.45e-09	1.11e-07	11.7501
ENSG00000153317	ASAP1	2.19818	4.26578	8.04372	3.79e-07	4.67e-06	6.67894
ENSG00000053918	KCNQ1	2.19851	2.35175	4.93104	0.00013252	0.00045276	0.782216
ENSG00000100162	CENPM	2.19934	1.75913	5.76734	2.42e-05	0.000115093	2.46232
ENSG00000143476	DTL	2.19968	1.58013	5.41661	4.89e-05	0.000201457	1.73782
ENSG00000232434	C9orf172	2.20184	1.16254	9.64673	3.03e-08	7.16e-07	9.22371
ENSG00000108639	SYNGR2	2.20271	6.54257	12.0017	1.22e-09	6.58e-08	12.4402
ENSG00000151208	DLG5	2.20349	3.65711	6.70216	4.04e-06	2.86e-05	4.3044
ENSG00000159239	C2orf81	2.20403	1.39461	8.31945	2.4e-07	3.29e-06	7.13368
ENSG00000006016	CRLF1	2.20418	2.73521	4.71186	0.000209552	0.000658913	0.340157
ENSG00000110906	KCTD10	2.2043	4.38565	7.4612	1.03e-06	9.94e-06	5.66048
ENSG00000151572	ANO4	2.20563	0.91387	8.91539	9.24e-08	1.63e-06	8.08272
ENSG00000089327	FXYD5	2.20618	6.24039	5.60491	3.35e-05	0.00014849	2.05021
ENSG00000010270	STARD3NL	2.20782	3.75294	8.70085	1.3e-07	2.11e-06	7.78556
ENSG00000188130	MAPK12	2.20894	2.80016	4.58739	0.000272384	0.000815243	0.0764885
ENSG00000169896	ITGAM	2.20966	3.5125	6.16314	1.12e-05	6.31e-05	3.27726
ENSG00000196866	HIST1H2AD	2.20987	1.35459	5.76723	2.42e-05	0.000115093	2.43778
ENSG00000134775	FHOD3	2.21021	1.8132	4.972	0.00012171	0.000422059	0.830121
ENSG00000024422	EHD2	2.21033	3.78681	5.83428	2.12e-05	0.000104051	2.61439
ENSG00000139579	NABP2	2.21116	3.83152	9.74557	2.62e-08	6.42e-07	9.39723
ENSG00000163577	EIF5A2	2.21177	1.91954	7.73092	6.44e-07	6.95e-06	6.15366
ENSG00000087088	BAX	2.21284	7.11914	11.3558	2.79e-09	1.23e-07	11.5989
ENSG00000169992	NLGN2	2.21292	3.37386	6.8876	2.87e-06	2.19e-05	4.662
ENSG00000180574	EIF2S3L	2.21302	4.97844	5.13412	8.71e-05	0.000320104	1.12478
ENSG00000142949	PTPRF	2.21465	6.75033	6.91622	2.72e-06	2.11e-05	4.59479
ENSG00000253953	PCDHGB4	2.21526	2.04407	7.81445	5.59e-07	6.26e-06	6.30425
ENSG00000243364	EFNA4	2.21538	2.67536	11.8308	1.51e-09	7.62e-08	12.2507
ENSG00000138180	CEP55	2.21559	1.27654	7.34434	1.26e-06	1.17e-05	5.439
ENSG00000181284	TMEM102	2.21598	2.26638	10.3355	1.12e-08	3.37e-07	10.257
ENSG00000143001	TMEM61	2.21615	0.873647	10.3542	1.09e-08	3.31e-07	10.2479
ENSG00000124574	ABCC10	2.21622	3.94956	8.40966	2.07e-07	2.97e-06	7.30423
ENSG00000154240	CEP112	2.21696	2.78003	6.31044	8.43e-06	5.07e-05	3.58308
ENSG00000145908	ZNF300	2.21753	1.65241	8.19115	2.97e-07	3.88e-06	6.92832
ENSG00000084693	AGBL5	2.21756	3.65277	9.05377	7.44e-08	1.4e-06	8.34876
ENSG00000006282	SPATA20	2.21815	5.93879	10.4146	1e-08	3.09e-07	10.3233
ENSG00000204604	ZNF468	2.21934	1.84205	8.91665	9.22e-08	1.63e-06	8.12013
ENSG00000125821	DTD1	2.2194	3.51718	11.0101	4.41e-09	1.71e-07	11.1847
ENSG00000172932	ANKRD13D	2.22093	5.43074	6.07432	1.33e-05	7.2e-05	3.01768
ENSG00000175643	RMI2	2.22105	1.99957	7.85632	5.2e-07	5.91e-06	6.37389
ENSG00000174483	BBS1	2.22112	4.4425	8.34625	2.3e-07	3.2e-06	7.18085
ENSG00000224420	ADM5	2.22176	2.0218	5.55011	3.74e-05	0.000162567	2.03689
ENSG00000123219	CENPK	2.22228	1.81302	6.04986	1.39e-05	7.45e-05	3.02495
ENSG00000121236	TRIM6	2.22347	1.64841	6.00504	1.52e-05	7.99e-05	2.92721
ENSG00000115652	UXS1	2.22413	4.1434	9.65877	2.97e-08	7.08e-07	9.25972
ENSG00000175274	TP53I11	2.22457	4.31529	6.38361	7.34e-06	4.53e-05	3.66553
ENSG00000159202	UBE2Z	2.22458	5.30105	10.6763	6.95e-09	2.37e-07	10.7009
ENSG00000131473	ACLY	2.22727	4.89919	8.25887	2.65e-07	3.58e-06	7.01986
ENSG00000173482	PTPRM	2.22802	5.26524	5.26658	6.64e-05	0.000257161	1.38911
ENSG00000142303	ADAMTS10	2.22834	5.7767	4.71016	0.000210299	0.000660567	0.204661
ENSG00000118997	DNAH7	2.23142	1.22914	5.32025	5.95e-05	0.000235267	1.51774
ENSG00000134668	SPOCD1	2.23273	1.00585	4.64917	0.000239099	0.00073341	0.0982673
ENSG00000101003	GINS1	2.23308	1.18003	9.65916	2.97e-08	7.08e-07	9.24183
ENSG00000145779	TNFAIP8	2.23389	3.75055	8.66663	1.37e-07	2.21e-06	7.73063
ENSG00000108582	CPD	2.23473	4.58753	7.04719	2.15e-06	1.76e-05	4.90304
ENSG00000139645	ANKRD52	2.23545	3.44301	7.41662	1.11e-06	1.06e-05	5.62084
ENSG00000182544	MFSD5	2.23713	3.66308	8.7694	1.16e-07	1.94e-06	7.89859
ENSG00000162734	PEA15	2.23729	5.65081	10.1084	1.54e-08	4.3e-07	9.88887
ENSG00000149554	CHEK1	2.23767	1.98414	6.60333	4.85e-06	3.31e-05	4.1058
ENSG00000172123	SLFN12	2.2379	2.37412	7.37638	1.19e-06	1.12e-05	5.54931
ENSG00000109452	INPP4B	2.23797	1.64145	5.06273	0.000100868	0.000361756	1.00923
ENSG00000082781	ITGB5	2.23856	7.15363	5.89446	1.89e-05	9.49e-05	2.61107
ENSG00000101052	IFT52	2.23978	3.90514	7.04692	2.15e-06	1.76e-05	4.93376
ENSG00000183876	ARSI	2.23994	1.20354	5.08487	9.64e-05	0.00034875	1.02899
ENSG00000068489	PRR11	2.24008	1.47015	6.2747	9.03e-06	5.35e-05	3.44664
ENSG00000253731	PCDHGA6	2.24011	1.57462	6.24526	9.55e-06	5.58e-05	3.39352
ENSG00000104218	CSPP1	2.2403	3.69792	5.28553	6.38e-05	0.000249251	1.50521
ENSG00000181588	MEX3D	2.24074	3.47718	8.50518	1.77e-07	2.65e-06	7.47692
ENSG00000242419	PCDHGC4	2.24095	1.09651	8.82187	1.07e-07	1.83e-06	7.94029
ENSG00000123096	SSPN	2.24224	1.53525	5.63656	3.14e-05	0.000141308	2.18445
ENSG00000162493	PDPN	2.24261	1.44229	4.91985	0.000135641	0.000461153	0.696843
ENSG00000236287	ZBED5	2.24367	4.41969	7.72874	6.47e-07	6.97e-06	6.13079
ENSG00000076864	RAP1GAP	2.24462	5.18052	5.60341	3.36e-05	0.000148833	2.08298
ENSG00000049769	PPP1R3F	2.24489	2.65546	6.39824	7.14e-06	4.45e-05	3.74999
ENSG00000054690	PLEKHH1	2.24507	3.05422	5.05363	0.000102782	0.000367749	1.05153
ENSG00000015413	DPEP1	2.24638	1.31026	4.8657	0.000151842	0.00050621	0.574559
ENSG00000145431	PDGFC	2.24776	4.3026	5.77169	2.4e-05	0.000114379	2.46178
ENSG00000243678	NME1-NME2	2.24798	7.15105	9.82836	2.32e-08	5.87e-07	9.45218
ENSG00000164111	ANXA5	2.24839	7.62238	9.79843	2.42e-08	6.06e-07	9.40236
ENSG00000162062	C16orf59	2.25003	1.73995	8.24487	2.71e-07	3.65e-06	7.02135
ENSG00000176834	VSIG10	2.25077	4.54095	7.03541	2.19e-06	1.79e-05	4.88356
ENSG00000111206	FOXM1	2.25567	2.46486	7.45761	1.03e-06	1e-05	5.69806
ENSG00000124802	EEF1E1	2.25571	4.14815	6.53038	5.56e-06	3.67e-05	3.95563
ENSG00000105971	CAV2	2.25666	6.00699	8.2987	2.48e-07	3.39e-06	7.05788
ENSG00000090924	PLEKHG2	2.25723	4.80626	6.0569	1.37e-05	7.38e-05	3.00569
ENSG00000173801	JUP	2.25825	6.42044	8.78513	1.13e-07	1.9e-06	7.84767
ENSG00000166897	ELFN2	2.25917	0.88401	8.34147	2.32e-07	3.21e-06	7.14577
ENSG00000051523	CYBA	2.25963	8.39251	7.40549	1.13e-06	1.08e-05	5.4656
ENSG00000130045	NXNL2	2.26102	0.938081	8.39622	2.12e-07	3.02e-06	7.23878
ENSG00000076706	MCAM	2.26125	4.80643	5.29913	6.21e-05	0.0002437	1.47443
ENSG00000163001	CFAP36	2.26238	4.66904	8.21693	2.84e-07	3.77e-06	6.95707
ENSG00000155366	RHOC	2.26333	7.4553	9.40171	4.37e-08	9.42e-07	8.80265
ENSG00000173040	EVC2	2.2636	1.43686	9.05262	7.46e-08	1.4e-06	8.31872
ENSG00000119661	DNAL1	2.26461	2.16618	6.94343	2.59e-06	2.03e-05	4.75006
ENSG00000118596	SLC16A7	2.26601	2.06212	5.90924	1.83e-05	9.27e-05	2.75839
ENSG00000119922	IFIT2	2.26829	3.30816	6.08457	1.3e-05	7.09e-05	3.13169
ENSG00000160211	G6PD	2.26924	3.95796	7.13667	1.83e-06	1.56e-05	5.09558
ENSG00000142192	APP	2.26951	8.09312	5.86285	2.01e-05	9.95e-05	2.53291
ENSG00000166268	MYRFL	2.26958	1.00732	5.95771	1.67e-05	8.6e-05	2.7946
ENSG00000105355	PLIN3	2.27012	4.96195	9.2061	5.88e-08	1.16e-06	8.54737
ENSG00000184702	42252	2.27169	3.16605	7.1008	1.95e-06	1.64e-05	5.06016
ENSG00000158220	ESYT3	2.27169	1.19658	5.35637	5.53e-05	0.00022199	1.58843
ENSG00000163618	CADPS	2.27173	1.25852	5.24936	6.87e-05	0.000264342	1.37233
ENSG00000185158	LRRC37B	2.27176	3.7602	10.8016	5.85e-09	2.09e-07	10.9
ENSG00000205268	PDE7A	2.27298	3.79335	7.40993	1.13e-06	1.07e-05	5.59557
ENSG00000157429	ZNF19	2.27304	2.61899	9.05985	7.37e-08	1.39e-06	8.3709
ENSG00000143324	XPR1	2.27353	3.0085	9.19397	6e-08	1.18e-06	8.57954
ENSG00000185803	SLC52A2	2.27451	4.53597	7.72554	6.5e-07	6.99e-06	6.12079
ENSG00000110195	FOLR1	2.27487	1.02104	6.05736	1.37e-05	7.37e-05	2.99314
ENSG00000108557	RAI1	2.2757	4.38684	9.30378	5.07e-08	1.05e-06	8.71449
ENSG00000130590	SAMD10	2.27583	2.8723	9.00391	8.04e-08	1.48e-06	8.28528
ENSG00000107816	LZTS2	2.27592	4.73632	6.90029	2.8e-06	2.16e-05	4.62571
ENSG00000261652	C15orf65	2.27602	1.58159	7.20818	1.61e-06	1.42e-05	5.20381
ENSG00000187838	TMEM256-PLSCR3	2.27697	4.69315	8.77124	1.16e-07	1.93e-06	7.86735
ENSG00000155265	GOLGA7B	2.27753	1.86144	5.62243	3.23e-05	0.00014444	2.17016
ENSG00000131470	PSMC3IP	2.27765	2.13839	9.4241	4.22e-08	9.15e-07	8.9155
ENSG00000100097	LGALS1	2.27822	7.98661	6.95352	2.54e-06	2.01e-05	4.64374
ENSG00000197879	MYO1C	2.27866	6.39967	11.0545	4.16e-09	1.63e-07	11.2035
ENSG00000156970	BUB1B	2.27877	1.58222	8.55038	1.65e-07	2.52e-06	7.51898
ENSG00000147526	TACC1	2.27906	5.88295	5.54242	3.8e-05	0.000164668	1.93518
ENSG00000184678	HIST2H2BE	2.27947	3.38433	5.9652	1.64e-05	8.52e-05	2.89365
ENSG00000135622	SEMA4F	2.27966	1.68328	9.64066	3.05e-08	7.22e-07	9.22872
ENSG00000197601	FAR1	2.27967	3.13185	7.05255	2.13e-06	1.75e-05	4.97284
ENSG00000154678	PDE1C	2.28047	1.13835	5.03313	0.000107232	0.000380728	0.914241
ENSG00000204323	SMIM5	2.28115	2.36677	4.80261	0.000173238	0.000564335	0.509336
ENSG00000204116	CHIC1	2.28253	1.87329	6.02085	1.47e-05	7.8e-05	2.96747
ENSG00000087053	MTMR2	2.28286	2.75669	7.92187	4.65e-07	5.41e-06	6.51428
ENSG00000221944	TIGD1	2.28291	2.14573	8.07442	3.6e-07	4.51e-06	6.7494
ENSG00000113209	PCDHB5	2.2834	1.47675	5.19247	7.72e-05	0.00028969	1.26691
ENSG00000022567	SLC45A4	2.284	2.10604	5.50774	4.07e-05	0.00017429	1.95247
ENSG00000170955	PRKCDBP	2.28479	3.48004	5.66491	2.97e-05	0.000134848	2.28977
ENSG00000105011	ASF1B	2.28484	1.86087	7.04908	2.14e-06	1.76e-05	4.92769
ENSG00000089351	GRAMD1A	2.28514	5.30205	4.64926	0.000239052	0.000733401	0.0931006
ENSG00000221886	ZBED8	2.2866	1.48488	9.39742	4.4e-08	9.44e-07	8.85384
ENSG00000164251	F2RL1	2.28663	3.15404	5.28406	6.4e-05	0.000249773	1.52567
ENSG00000181638	ZFP41	2.28826	2.55872	6.00328	1.52e-05	8.01e-05	2.97622
ENSG00000117906	RCN2	2.28834	4.00421	9.66703	2.94e-08	7.01e-07	9.27625
ENSG00000167670	CHAF1A	2.28991	2.84924	8.84036	1.04e-07	1.79e-06	8.02735
ENSG00000157593	SLC35B2	2.29036	5.02219	10.6919	6.8e-09	2.32e-07	10.727
ENSG00000140525	FANCI	2.29123	2.5464	6.93552	2.63e-06	2.05e-05	4.75462
ENSG00000067167	TRAM1	2.2919	7.01764	4.72149	0.000205355	0.000649147	0.190705
ENSG00000085644	ZNF213	2.29233	2.54778	8.38198	2.17e-07	3.07e-06	7.28148
ENSG00000115295	CLIP4	2.2924	3.46647	5.7417	2.55e-05	0.000119502	2.44483
ENSG00000213462	ERV3-1	2.29277	3.70518	7.03139	2.21e-06	1.8e-05	4.91453
ENSG00000129295	LRRC6	2.29304	2.19486	7.46526	1.02e-06	9.88e-06	5.69473
ENSG00000174669	SLC29A2	2.29375	2.85304	7.03296	2.2e-06	1.8e-05	4.94124
ENSG00000136828	RALGPS1	2.2938	3.07937	6.78119	3.49e-06	2.55e-05	4.47241
ENSG00000164983	TMEM65	2.29521	2.42013	7.96142	4.35e-07	5.15e-06	6.57068
ENSG00000071539	TRIP13	2.29645	2.08361	7.14123	1.81e-06	1.55e-05	5.10513
ENSG00000149639	SOGA1	2.29716	2.06338	7.38517	1.18e-06	1.11e-05	5.54542
ENSG00000141013	GAS8	2.29943	4.91132	10.5658	8.1e-09	2.68e-07	10.5535
ENSG00000185513	L3MBTL1	2.30067	3.51253	4.81023	0.000170498	0.000557802	0.524447
ENSG00000153944	MSI2	2.30108	4.33175	6.69673	4.08e-06	2.88e-05	4.26257
ENSG00000102452	NALCN	2.30148	1.28496	7.19392	1.65e-06	1.44e-05	5.16229
ENSG00000020181	GPR124	2.30222	3.45343	6.31341	8.39e-06	5.05e-05	3.57208
ENSG00000154930	ACSS1	2.30357	3.48783	6.64891	4.46e-06	3.1e-05	4.21158
ENSG00000119632	IFI27L2	2.30394	3.68098	5.37046	5.37e-05	0.000217025	1.68118
ENSG00000072682	P4HA2	2.30409	4.03134	8.21971	2.83e-07	3.76e-06	6.986
ENSG00000244486	SCARF2	2.3051	2.92463	5.87917	1.94e-05	9.71e-05	2.73558
ENSG00000105677	TMEM147	2.3051	6.08708	13.5747	1.86e-10	1.79e-08	14.3198
ENSG00000100156	SLC16A8	2.30666	2.33778	6.2258	9.92e-06	5.75e-05	3.39741
ENSG00000163596	ICA1L	2.30667	1.669	7.12302	1.87e-06	1.59e-05	5.05062
ENSG00000221838	AP4M1	2.30775	3.69664	10.3105	1.16e-08	3.45e-07	10.2188
ENSG00000160284	SPATC1L	2.30933	1.95472	6.33321	8.08e-06	4.89e-05	3.57968
ENSG00000070404	FSTL3	2.31107	4.9955	5.03615	0.000106563	0.000378745	0.920395
ENSG00000177614	PGBD5	2.31156	3.0425	8.27457	2.58e-07	3.5e-06	7.10659
ENSG00000183780	SLC35F3	2.31158	0.923614	9.2536	5.47e-08	1.11e-06	8.61222
ENSG00000142798	HSPG2	2.31167	6.34328	8.23072	2.78e-07	3.71e-06	6.93581
ENSG00000144036	EXOC6B	2.31173	3.00227	7.63916	7.55e-07	7.84e-06	6.0243
ENSG00000174059	CD34	2.31237	3.14621	7.17801	1.7e-06	1.48e-05	5.20084
ENSG00000039068	CDH1	2.31265	6.61723	4.78411	0.000180079	0.000582174	0.333992
ENSG00000198513	ATL1	2.31295	1.85661	6.47966	6.12e-06	3.95e-05	3.86048
ENSG00000109339	MAPK10	2.31328	2.74472	5.78343	2.35e-05	0.000112428	2.54412
ENSG00000112118	MCM3	2.31459	4.02448	9.97791	1.86e-08	4.94e-07	9.73415
ENSG00000162814	SPATA17	2.31486	0.91119	5.50137	4.12e-05	0.000175997	1.86811
ENSG00000165304	MELK	2.31559	1.13725	6.83562	3.16e-06	2.36e-05	4.49373
ENSG00000132640	BTBD3	2.31583	3.74796	6.27543	9.02e-06	5.34e-05	3.48567
ENSG00000175315	CST6	2.31593	0.850356	5.33177	5.81e-05	0.000231186	1.5186
ENSG00000161800	RACGAP1	2.31984	2.35689	7.59421	8.16e-07	8.33e-06	5.93078
ENSG00000144134	RABL2A	2.3202	4.58982	10.4802	9.12e-09	2.88e-07	10.4397
ENSG00000130787	HIP1R	2.32125	6.00316	7.17525	1.71e-06	1.48e-05	5.09297
ENSG00000126947	ARMCX1	2.32128	2.74619	7.80765	5.65e-07	6.31e-06	6.31726
ENSG00000176920	FUT2	2.3228	1.1631	7.04824	2.14e-06	1.76e-05	4.89036
ENSG00000143387	CTSK	2.32322	3.79656	4.97888	0.000119985	0.000417033	0.863765
ENSG00000070718	AP3M2	2.3238	3.15265	6.97331	2.45e-06	1.95e-05	4.8268
ENSG00000253537	PCDHGA7	2.32445	1.32326	10.2526	1.26e-08	3.67e-07	10.1131
ENSG00000169871	TRIM56	2.32468	3.9392	10.1418	1.47e-08	4.14e-07	9.97336
ENSG00000120254	MTHFD1L	2.32497	2.52283	6.08739	1.29e-05	7.05e-05	3.13589
ENSG00000106477	CEP41	2.32588	2.29738	10.3252	1.13e-08	3.41e-07	10.2402
ENSG00000100300	TSPO	2.32686	6.16505	9.99976	1.81e-08	4.83e-07	9.72129
ENSG00000040275	SPDL1	2.32694	2.56682	9.22821	5.69e-08	1.13e-06	8.62887
ENSG00000141576	RNF157	2.32709	2.01499	6.57413	5.13e-06	3.46e-05	4.04615
ENSG00000136044	APPL2	2.32724	5.35968	8.10481	3.42e-07	4.34e-06	6.74815
ENSG00000145506	NKD2	2.32797	3.73648	4.98892	0.000117514	0.000409906	0.887949
ENSG00000103550	KNOP1	2.32882	3.37617	12.1214	1.05e-09	5.89e-08	12.6117
ENSG00000198901	PRC1	2.32936	3.54566	7.51022	9.44e-07	9.31e-06	5.7836
ENSG00000197006	METTL9	2.33025	4.70294	8.71554	1.27e-07	2.08e-06	7.77762
ENSG00000125885	MCM8	2.33065	1.78902	8.87671	9.81e-08	1.72e-06	8.04953
ENSG00000108960	MMD	2.33119	4.07582	7.08459	2.01e-06	1.67e-05	4.99563
ENSG00000060138	YBX3	2.33234	7.07841	5.76366	2.44e-05	0.000115683	2.3502
ENSG00000143457	GOLPH3L	2.3325	3.49425	7.98	4.22e-07	5.04e-06	6.60061
ENSG00000139266	42072	2.33361	3.56667	8.32951	2.36e-07	3.26e-06	7.18552
ENSG00000132004	FBXW9	2.33461	2.59604	11.1116	3.85e-09	1.55e-07	11.3225
ENSG00000130545	CRB3	2.33494	4.92889	9.29901	5.11e-08	1.05e-06	8.69244
ENSG00000196693	ZNF33B	2.3351	3.34949	8.47608	1.86e-07	2.75e-06	7.43283
ENSG00000171813	PWWP2B	2.33533	3.13406	7.39924	1.15e-06	1.09e-05	5.5985
ENSG00000014216	CAPN1	2.33674	6.59998	7.97196	4.28e-07	5.09e-06	6.48971
ENSG00000092929	UNC13D	2.33755	5.61235	5.09351	9.47e-05	0.000343632	1.01822
ENSG00000164953	TMEM67	2.33768	3.23676	6.04539	1.4e-05	7.51e-05	3.05703
ENSG00000161682	FAM171A2	2.33805	1.11769	7.70319	6.76e-07	7.2e-06	6.06244
ENSG00000179958	DCTPP1	2.33948	4.50026	10.656	7.15e-09	2.42e-07	10.6868
ENSG00000123892	RAB38	2.34091	1.82631	5.65992	3e-05	0.000136047	2.24127
ENSG00000170113	NIPA1	2.34168	3.40784	5.38796	5.18e-05	0.000210374	1.72998
ENSG00000125534	PPDPF	2.34189	7.82558	10.5542	8.23e-09	2.7e-07	10.4972
ENSG00000034677	RNF19A	2.34372	7.26667	6.99521	2.36e-06	1.89e-05	4.73173
ENSG00000178761	FAM219B	2.34461	4.62934	11.8789	1.42e-09	7.28e-08	12.3031
ENSG00000167641	PPP1R14A	2.34506	4.33732	5.59745	3.4e-05	0.000150284	2.10928
ENSG00000142920	AZIN2	2.34544	2.03	6.39431	7.19e-06	4.47e-05	3.70348
ENSG00000183943	PRKX	2.34547	2.79839	6.92123	2.7e-06	2.09e-05	4.73463
ENSG00000115380	EFEMP1	2.34638	4.42996	4.9823	0.000119137	0.000414776	0.835102
ENSG00000256061	DYX1C1	2.3466	1.38682	6.95085	2.56e-06	2.01e-05	4.71858
ENSG00000141510	TP53	2.34834	4.4219	9.02855	7.74e-08	1.44e-06	8.28561
ENSG00000091409	ITGA6	2.34902	3.61211	9.60511	3.22e-08	7.51e-07	9.19374
ENSG00000103145	HCFC1R1	2.34922	5.90562	7.24627	1.5e-06	1.34e-05	5.22538
ENSG00000174282	ZBTB4	2.34938	3.99598	10.3355	1.12e-08	3.37e-07	10.2485
ENSG00000196793	ZNF239	2.3511	1.68067	7.08611	2e-06	1.67e-05	4.98293
ENSG00000164924	YWHAZ	2.35233	6.99423	10.1394	1.48e-08	4.14e-07	9.91202
ENSG00000106211	HSPB1	2.35301	8.77058	9.45863	4.01e-08	8.83e-07	8.87769
ENSG00000101335	MYL9	2.35444	6.31412	5.77963	2.37e-05	0.000113047	2.40252
ENSG00000111671	SPSB2	2.35621	2.82089	6.07797	1.32e-05	7.15e-05	3.12797
ENSG00000048342	CC2D2A	2.35626	3.22416	7.34951	1.25e-06	1.17e-05	5.50765
ENSG00000175115	PACS1	2.35802	4.94078	9.38049	4.51e-08	9.61e-07	8.81757
ENSG00000180801	ARSJ	2.35838	2.33324	7.43996	1.07e-06	1.02e-05	5.65513
ENSG00000171425	ZNF581	2.35876	3.60122	9.21329	5.82e-08	1.15e-06	8.59846
ENSG00000213465	ARL2	2.35949	5.28103	9.93959	1.97e-08	5.16e-07	9.64962
ENSG00000120075	HOXB5	2.35954	1.33226	5.66078	3e-05	0.000135887	2.21318
ENSG00000203965	EFCAB7	2.35985	2.25476	9.22542	5.71e-08	1.14e-06	8.61232
ENSG00000197747	S100A10	2.36021	7.95228	8.69623	1.31e-07	2.12e-06	7.68067
ENSG00000127831	VIL1	2.36209	5.06047	5.53091	3.88e-05	0.000167865	1.94077
ENSG00000125868	DSTN	2.36291	7.04719	10.8678	5.35e-09	1.97e-07	10.941
ENSG00000134504	KCTD1	2.36291	2.58184	8.60374	1.51e-07	2.37e-06	7.64268
ENSG00000213906	LTB4R2	2.36415	3.1091	6.53104	5.56e-06	3.67e-05	3.99999
ENSG00000212747	FAM127C	2.36486	2.31454	10.3197	1.14e-08	3.42e-07	10.2318
ENSG00000163069	SGCB	2.3651	3.10787	7.51757	9.32e-07	9.23e-06	5.80872
ENSG00000198728	LDB1	2.36562	5.11468	8.69074	1.32e-07	2.14e-06	7.72625
ENSG00000147400	CETN2	2.36582	4.4236	7.01791	2.26e-06	1.84e-05	4.85759
ENSG00000136379	ABHD17C	2.36726	2.85893	6.74854	3.71e-06	2.67e-05	4.41368
ENSG00000109586	GALNT7	2.3709	2.39629	6.81736	3.26e-06	2.42e-05	4.52363
ENSG00000006534	ALDH3B1	2.371	3.13318	6.64515	4.49e-06	3.11e-05	4.21562
ENSG00000106125	FAM188B	2.37162	2.38309	5.46642	4.42e-05	0.000186028	1.88008
ENSG00000187123	LYPD6	2.37186	1.06865	7.52794	9.15e-07	9.13e-06	5.7493
ENSG00000185222	WBP5	2.37229	4.54558	7.23311	1.54e-06	1.37e-05	5.24544
ENSG00000158234	FAIM	2.37377	3.6226	4.96118	0.000124475	0.000430123	0.836251
ENSG00000206190	ATP10A	2.37398	1.60088	7.33486	1.28e-06	1.19e-05	5.42829
ENSG00000117632	STMN1	2.37466	5.08809	6.15443	1.14e-05	6.38e-05	3.18787
ENSG00000151575	TEX9	2.37579	1.77757	7.13587	1.83e-06	1.56e-05	5.07604
ENSG00000111412	C12orf49	2.37614	3.65998	8.4462	1.95e-07	2.83e-06	7.37524
ENSG00000184162	NR2C2AP	2.37648	3.4919	9.68758	2.85e-08	6.84e-07	9.31926
ENSG00000104738	MCM4	2.37717	4.77112	6.40564	7.04e-06	4.4e-05	3.68857
ENSG00000170425	ADORA2B	2.37779	1.48051	5.87543	1.96e-05	9.77e-05	2.65178
ENSG00000213983	AP1G2	2.37788	7.14305	8.86889	9.93e-08	1.73e-06	7.96963
ENSG00000091651	ORC6	2.37819	1.83982	7.1475	1.79e-06	1.54e-05	5.09997
ENSG00000129195	FAM64A	2.37924	1.08253	9.72016	2.72e-08	6.62e-07	9.32485
ENSG00000203805	PPAPDC1A	2.37985	1.94516	4.48206	0.000340425	0.000982017	-0.20989
ENSG00000125378	BMP4	2.38007	2.5751	5.62153	3.24e-05	0.000144639	2.20891
ENSG00000254598	CSNK2A3	2.38025	4.33791	6.32471	8.21e-06	4.96e-05	3.55228
ENSG00000158710	TAGLN2	2.38234	7.65287	10.1603	1.43e-08	4.05e-07	9.93511
ENSG00000099364	FBXL19	2.38344	3.31074	10.0833	1.6e-08	4.43e-07	9.90066
ENSG00000163257	DCAF16	2.38348	3.53383	8.54049	1.68e-07	2.54e-06	7.53325
ENSG00000171729	TMEM51	2.38349	3.33614	6.54248	5.44e-06	3.61e-05	4.01552
ENSG00000185551	NR2F2	2.38505	5.54071	5.56801	3.61e-05	0.000157408	1.99994
ENSG00000120756	PLS1	2.38518	4.00813	5.45029	4.57e-05	0.000190791	1.82802
ENSG00000101311	FERMT1	2.38546	1.25136	7.09547	1.97e-06	1.65e-05	4.97729
ENSG00000012171	SEMA3B	2.38627	4.06287	6.60695	4.82e-06	3.29e-05	4.10674
ENSG00000140832	MARVELD3	2.38753	3.42023	7.79666	5.76e-07	6.39e-06	6.28846
ENSG00000164402	42255	2.38828	4.30141	10.0793	1.61e-08	4.43e-07	9.87498
ENSG00000105204	DYRK1B	2.39346	3.80454	8.05932	3.69e-07	4.59e-06	6.72501
ENSG00000164877	MICALL2	2.39582	6.04011	6.22411	9.95e-06	5.77e-05	3.29355
ENSG00000012124	CD22	2.39725	2.63367	8.24724	2.7e-07	3.64e-06	7.05747
ENSG00000151491	EPS8	2.39728	5.64163	7.03971	2.18e-06	1.78e-05	4.85557
ENSG00000166173	LARP6	2.39909	3.52946	7.4204	1.1e-06	1.06e-05	5.62502
ENSG00000203814	HIST2H2BF	2.39968	2.24421	6.2248	9.94e-06	5.76e-05	3.38222
ENSG00000179832	MROH1	2.40032	4.23619	8.74118	1.22e-07	2.01e-06	7.8351
ENSG00000164114	MAP9	2.40068	1.29987	9.46569	3.97e-08	8.78e-07	8.94768
ENSG00000145687	SSBP2	2.40211	3.12517	7.00568	2.31e-06	1.86e-05	4.88661
ENSG00000119280	C1orf198	2.40334	4.1828	8.44577	1.95e-07	2.83e-06	7.35636
ENSG00000168961	LGALS9	2.40339	5.80112	8.03669	3.84e-07	4.71e-06	6.62113
ENSG00000128833	MYO5C	2.40388	2.75883	8.97661	8.39e-08	1.52e-06	8.24027
ENSG00000234616	JRK	2.40511	2.62996	6.76763	3.58e-06	2.6e-05	4.44308
ENSG00000125744	RTN2	2.40519	3.70571	4.94749	0.000128065	0.000440156	0.803473
ENSG00000108828	VAT1	2.4066	5.73773	8.27293	2.59e-07	3.51e-06	7.02255
ENSG00000141569	TRIM65	2.40749	3.34011	8.7831	1.14e-07	1.91e-06	7.92923
ENSG00000103811	CTSH	2.40948	8.40898	5.62347	3.23e-05	0.000144196	2.04549
ENSG00000160439	RDH13	2.41046	4.03462	8.46119	1.91e-07	2.79e-06	7.38724
ENSG00000183340	JRKL	2.41143	2.48441	7.95929	4.37e-07	5.16e-06	6.5646
ENSG00000134247	PTGFRN	2.41153	4.16665	6.42583	6.77e-06	4.28e-05	3.75602
ENSG00000081721	DUSP12	2.41156	4.09951	8.85839	1.01e-07	1.75e-06	8.02735
ENSG00000196118	C16orf93	2.4129	2.50495	5.35722	5.52e-05	0.000221862	1.6655
ENSG00000080345	RIF1	2.41312	3.19473	6.9424	2.6e-06	2.03e-05	4.76857
ENSG00000243943	ZNF512	2.41842	3.95813	11.0981	3.92e-09	1.56e-07	11.2975
ENSG00000126460	PRRG2	2.41948	2.62685	8.37135	2.21e-07	3.1e-06	7.26238
ENSG00000176890	TYMS	2.42071	4.45147	7.97521	4.25e-07	5.07e-06	6.55675
ENSG00000074410	CA12	2.42133	1.04323	4.51994	0.000314159	0.000917688	-0.182979
ENSG00000137343	ATAT1	2.42145	4.06444	10.4887	9.01e-09	2.87e-07	10.4629
ENSG00000152137	HSPB8	2.42185	3.10068	6.01695	1.48e-05	7.84e-05	3.00418
ENSG00000121957	GPSM2	2.42214	1.63099	6.32301	8.23e-06	4.97e-05	3.53685
ENSG00000170485	NPAS2	2.42358	5.30028	7.0513	2.13e-06	1.75e-05	4.88716
ENSG00000117318	ID3	2.42464	6.33915	6.99035	2.38e-06	1.9e-05	4.74395
ENSG00000147852	VLDLR	2.42557	1.46889	4.93127	0.000132458	0.000452689	0.710269
ENSG00000144445	KANSL1L	2.42644	4.20293	7.96733	4.31e-07	5.12e-06	6.55318
ENSG00000114439	BBX	2.42681	3.75282	5.87633	1.95e-05	9.75e-05	2.70158
ENSG00000161996	WDR90	2.43028	5.7026	8.55756	1.63e-07	2.49e-06	7.49542
ENSG00000169903	TM4SF4	2.4309	9.65722	4.9544	0.00012624	0.000435142	0.645244
ENSG00000148773	MKI67	2.43194	1.83083	5.96741	1.64e-05	8.48e-05	2.84822
ENSG00000184445	KNTC1	2.43289	4.68435	5.57729	3.54e-05	0.000155077	2.05173
ENSG00000166908	PIP4K2C	2.43459	3.90344	8.41171	2.06e-07	2.96e-06	7.3107
ENSG00000179104	TMTC2	2.43505	1.68618	7.22123	1.57e-06	1.39e-05	5.22453
ENSG00000177990	DPY19L2	2.43531	1.64595	4.8681	0.000151085	0.00050409	0.586516
ENSG00000120324	PCDHB10	2.43658	1.16979	11.2719	3.11e-09	1.33e-07	11.5107
ENSG00000149591	TAGLN	2.43681	7.66823	4.99049	0.000117131	0.00040899	0.746556
ENSG00000197324	LRP10	2.43739	5.56395	7.65688	7.32e-07	7.66e-06	5.9695
ENSG00000213420	GPC2	2.43823	1.53073	8.29527	2.5e-07	3.41e-06	7.08717
ENSG00000102034	ELF4	2.43925	2.59126	8.32388	2.38e-07	3.28e-06	7.18186
ENSG00000020129	NCDN	2.44032	3.22098	7.07697	2.04e-06	1.69e-05	5.01487
ENSG00000223953	C1QTNF5	2.44359	4.21092	5.82551	2.16e-05	0.000105492	2.57662
ENSG00000095970	TREM2	2.4439	2.26301	6.71979	3.91e-06	2.8e-05	4.32734
ENSG00000198960	ARMCX6	2.44766	4.22654	8.01006	4.01e-07	4.87e-06	6.62538
ENSG00000162576	MXRA8	2.44839	5.73603	6.26016	9.29e-06	5.47e-05	3.37422
ENSG00000115461	IGFBP5	2.44845	4.42404	5.92729	1.77e-05	9.02e-05	2.76874
ENSG00000018408	WWTR1	2.44975	5.03139	6.4236	6.8e-06	4.29e-05	3.71375
ENSG00000116871	MAP7D1	2.44975	5.10657	9.21746	5.78e-08	1.15e-06	8.56255
ENSG00000003147	ICA1	2.44991	4.61746	5.09417	9.45e-05	0.000343314	1.06014
ENSG00000187957	DNER	2.45211	0.931004	4.64779	0.000239798	0.000735012	0.0832157
ENSG00000196371	FUT4	2.45361	1.9476	7.99243	4.13e-07	4.96e-06	6.59211
ENSG00000163617	KIAA1407	2.45375	2.64931	8.03947	3.82e-07	4.7e-06	6.70683
ENSG00000188153	COL4A5	2.45451	2.99377	8.03092	3.87e-07	4.74e-06	6.69759
ENSG00000122642	FKBP9	2.45496	4.81631	8.75153	1.2e-07	1.99e-06	7.8331
ENSG00000176658	MYO1D	2.45548	4.61437	7.61612	7.85e-07	8.1e-06	5.92764
ENSG00000109113	RAB34	2.4556	4.4977	6.17023	1.1e-05	6.24e-05	3.24453
ENSG00000131437	KIF3A	2.45645	2.1318	9.04156	7.59e-08	1.42e-06	8.3175
ENSG00000141526	SLC16A3	2.45704	3.97786	6.76788	3.58e-06	2.6e-05	4.41475
ENSG00000137804	NUSAP1	2.46155	3.35664	6.74841	3.71e-06	2.67e-05	4.40343
ENSG00000140575	IQGAP1	2.46228	5.84808	9.83917	2.28e-08	5.8e-07	9.49121
ENSG00000122863	CHST3	2.46312	1.94458	7.81085	5.62e-07	6.29e-06	6.27983
ENSG00000106077	ABHD11	2.46394	5.78107	9.05756	7.4e-08	1.4e-06	8.2975
ENSG00000204538	PSORS1C2	2.46424	1.00091	7.74421	6.3e-07	6.84e-06	6.12418
ENSG00000104880	ARHGEF18	2.4649	4.22053	8.48594	1.83e-07	2.72e-06	7.42158
ENSG00000134590	FAM127A	2.46597	5.99872	9.24515	5.54e-08	1.12e-06	8.58621
ENSG00000163995	ABLIM2	2.46811	2.1895	7.858	5.19e-07	5.91e-06	6.37395
ENSG00000197409	HIST1H3D	2.46841	1.44577	5.49102	4.21e-05	0.00017874	1.86665
ENSG00000164611	PTTG1	2.46898	2.80673	5.32307	5.91e-05	0.000234367	1.60692
ENSG00000213015	ZNF580	2.4715	4.36479	7.69045	6.91e-07	7.31e-06	6.06829
ENSG00000138613	APH1B	2.47188	3.01049	8.92887	9.04e-08	1.61e-06	8.16516
ENSG00000143797	MBOAT2	2.47271	2.56004	7.02038	2.25e-06	1.83e-05	4.90358
ENSG00000131899	LLGL1	2.47289	2.34481	11.0898	3.97e-09	1.57e-07	11.2886
ENSG00000140391	TSPAN3	2.47555	6.47593	9.77041	2.52e-08	6.27e-07	9.37683
ENSG00000066468	FGFR2	2.47663	5.81645	5.12287	8.91e-05	0.00032652	1.0735
ENSG00000071564	TCF3	2.47678	5.6717	9.63701	3.07e-08	7.24e-07	9.19269
ENSG00000150403	TMCO3	2.47912	4.53195	10.7236	6.51e-09	2.26e-07	10.7804
ENSG00000165757	KIAA1462	2.48103	2.34292	5.25935	6.74e-05	0.00026002	1.4465
ENSG00000147044	CASK	2.48288	3.88141	6.21441	1.01e-05	5.84e-05	3.36196
ENSG00000204531	POU5F1	2.48316	2.16141	7.77636	5.96e-07	6.55e-06	6.22993
ENSG00000196950	SLC39A10	2.48453	3.24078	8.10448	3.43e-07	4.34e-06	6.818
ENSG00000170525	PFKFB3	2.48487	6.62214	4.69355	0.000217772	0.000680138	0.142895
ENSG00000123094	RASSF8	2.48557	3.20924	4.97296	0.000121468	0.000421417	0.877686
ENSG00000152457	DCLRE1C	2.48607	3.14521	5.83221	2.13e-05	0.000104323	2.63656
ENSG00000163393	SLC22A15	2.48668	1.51256	6.47593	6.16e-06	3.97e-05	3.82171
ENSG00000105767	CADM4	2.48751	2.87182	9.25033	5.5e-08	1.11e-06	8.66551
ENSG00000120162	MOB3B	2.48825	2.10649	7.75444	6.19e-07	6.76e-06	6.18781
ENSG00000109881	CCDC34	2.48893	2.34107	8.23031	2.78e-07	3.71e-06	7.01196
ENSG00000177103	DSCAML1	2.48995	1.34727	6.9353	2.63e-06	2.05e-05	4.68097
ENSG00000165138	ANKS6	2.49043	2.49906	8.23113	2.78e-07	3.71e-06	7.02114
ENSG00000187109	NAP1L1	2.49091	7.21504	6.21644	1.01e-05	5.83e-05	3.24828
ENSG00000095015	MAP3K1	2.49097	3.32156	8.49993	1.79e-07	2.67e-06	7.47238
ENSG00000143079	CTTNBP2NL	2.49101	2.63574	6.24737	9.52e-06	5.57e-05	3.44665
ENSG00000135723	FHOD1	2.49161	4.32311	7.13494	1.83e-06	1.56e-05	5.07786
ENSG00000085733	CTTN	2.49198	7.24991	7.03916	2.18e-06	1.78e-05	4.81383
ENSG00000169302	STK32A	2.49227	1.17275	10.7187	6.56e-09	2.27e-07	10.7602
ENSG00000122952	ZWINT	2.49319	2.69158	5.75798	2.47e-05	0.000116725	2.48373
ENSG00000149257	SERPINH1	2.49393	5.8693	9.52737	3.62e-08	8.22e-07	9.02288
ENSG00000013364	MVP	2.49564	6.5154	11.1238	3.79e-09	1.54e-07	11.2961
ENSG00000134253	TRIM45	2.49652	2.10855	7.08694	2e-06	1.67e-05	4.9972
ENSG00000143674	MLK4	2.50198	3.15389	6.61547	4.74e-06	3.25e-05	4.15841
ENSG00000048140	TSPAN17	2.50367	4.21018	12.5019	6.55e-10	3.98e-08	13.0741
ENSG00000122176	FMOD	2.50466	3.81252	6.27732	8.99e-06	5.33e-05	3.48756
ENSG00000122420	PTGFR	2.50504	1.47791	5.60746	3.33e-05	0.000147893	2.10403
ENSG00000108309	RUNDC3A	2.50506	1.19026	5.31751	5.98e-05	0.000236471	1.49354
ENSG00000105443	CYTH2	2.50647	5.31753	9.92574	2.01e-08	5.22e-07	9.62924
ENSG00000176903	PNMA1	2.5108	3.30493	7.13245	1.84e-06	1.57e-05	5.11375
ENSG00000139146	FAM60A	2.51091	3.98113	6.99908	2.34e-06	1.88e-05	4.84452
ENSG00000172379	ARNT2	2.51095	1.76392	7.73496	6.4e-07	6.9e-06	6.13778
ENSG00000175130	MARCKSL1	2.5118	5.82466	10.7431	6.34e-09	2.21e-07	10.7866
ENSG00000173947	PIFO	2.51183	1.10017	5.51992	3.97e-05	0.00017095	1.90441
ENSG00000127366	TAS2R5	2.51436	1.85508	9.84575	2.26e-08	5.77e-07	9.53025
ENSG00000169100	SLC25A6	2.51731	7.59409	6.82203	3.24e-06	2.41e-05	4.40393
ENSG00000152127	MGAT5	2.51877	2.69389	8.81398	1.08e-07	1.84e-06	7.97876
ENSG00000116885	OSCP1	2.52022	2.79062	8.42281	2.03e-07	2.91e-06	7.34884
ENSG00000176597	B3GNT5	2.52071	2.20956	7.52739	9.16e-07	9.13e-06	5.79288
ENSG00000138443	ABI2	2.52302	4.36349	8.39492	2.12e-07	3.02e-06	7.26686
ENSG00000165804	ZNF219	2.52317	4.71385	7.87809	5.01e-07	5.75e-06	6.38095
ENSG00000137868	STRA6	2.5232	1.00293	8.61922	1.48e-07	2.33e-06	7.59971
ENSG00000121152	NCAPH	2.52631	1.44986	8.57936	1.57e-07	2.43e-06	7.54956
ENSG00000205869	KRTAP5-1	2.52786	1.33118	12.3062	8.33e-10	4.85e-08	12.8316
ENSG00000064042	LIMCH1	2.52802	3.98583	5.14862	8.45e-05	0.000312493	1.20899
ENSG00000147799	ARHGAP39	2.52858	2.00038	8.40402	2.09e-07	2.99e-06	7.28312
ENSG00000171552	BCL2L1	2.5286	6.60251	9.94661	1.95e-08	5.12e-07	9.63622
ENSG00000106605	BLVRA	2.52977	4.44015	11.2124	3.37e-09	1.41e-07	11.4429
ENSG00000151693	ASAP2	2.52986	2.78929	7.35349	1.24e-06	1.16e-05	5.51528
ENSG00000125733	TRIP10	2.53181	5.63269	8.73297	1.23e-07	2.04e-06	7.78322
ENSG00000139354	GAS2L3	2.53251	2.85478	4.86261	0.000152825	0.000509079	0.649478
ENSG00000155099	TMEM55A	2.53361	3.1531	6.02005	1.48e-05	7.81e-05	3.00848
ENSG00000151612	ZNF827	2.53444	2.06669	8.1024	3.44e-07	4.35e-06	6.78122
ENSG00000196935	SRGAP1	2.5352	1.97553	9.71617	2.73e-08	6.65e-07	9.34079
ENSG00000240764	PCDHGC5	2.53632	1.4279	9.61923	3.15e-08	7.4e-07	9.17914
ENSG00000115339	GALNT3	2.53663	3.22575	8.17367	3.05e-07	3.98e-06	6.93443
ENSG00000149179	C11orf49	2.53719	3.63909	9.10007	6.93e-08	1.33e-06	8.4224
ENSG00000198729	PPP1R14C	2.53733	0.951874	7.2386	1.52e-06	1.35e-05	5.22144
ENSG00000121068	TBX2	2.53758	3.80665	5.30396	6.15e-05	0.000241823	1.53981
ENSG00000125775	SDCBP2	2.539	3.75923	6.7065	4.01e-06	2.85e-05	4.30995
ENSG00000143320	CRABP2	2.54083	2.21146	5.67436	2.92e-05	0.000132835	2.28046
ENSG00000064547	LPAR2	2.54225	4.52182	8.37961	2.18e-07	3.07e-06	7.23592
ENSG00000138764	CCNG2	2.54232	3.43363	8.00302	4.06e-07	4.9e-06	6.64181
ENSG00000196670	ZFP62	2.543	3.8546	8.63467	1.44e-07	2.28e-06	7.67711
ENSG00000105281	SLC1A5	2.54325	3.88878	6.59753	4.91e-06	3.34e-05	4.09841
ENSG00000071282	LMCD1	2.5442	3.85682	7.89485	4.87e-07	5.62e-06	6.44342
ENSG00000164695	CHMP4C	2.54502	3.3127	7.91347	4.72e-07	5.48e-06	6.492
ENSG00000171792	RHNO1	2.54707	3.51215	9.00081	8.08e-08	1.48e-06	8.2702
ENSG00000108511	HOXB6	2.54728	1.76615	4.62406	0.000252099	0.000764976	0.0715621
ENSG00000090971	NAT14	2.54747	3.59401	6.94282	2.59e-06	2.03e-05	4.75702
ENSG00000188910	GJB3	2.54895	2.47349	4.84196	0.000159556	0.000527286	0.581197
ENSG00000160345	C9orf116	2.54956	2.57425	5.17392	8.02e-05	0.000299326	1.28287
ENSG00000237649	KIFC1	2.55162	2.12303	7.60852	7.96e-07	8.18e-06	5.93063
ENSG00000115561	CHMP3	2.55209	5.25114	11.7058	1.77e-09	8.63e-08	12.077
ENSG00000146267	FAXC	2.55337	1.03686	7.51504	9.36e-07	9.26e-06	5.71799
ENSG00000160767	FAM189B	2.55589	3.44739	10.4842	9.07e-09	2.88e-07	10.4669
ENSG00000095752	IL11	2.55977	1.07605	7.80551	5.67e-07	6.32e-06	6.229
ENSG00000175920	DOK7	2.56193	1.72809	4.50331	0.000325423	0.000946278	-0.189427
ENSG00000131788	PIAS3	2.5636	4.1477	7.33347	1.29e-06	1.19e-05	5.44584
ENSG00000152556	PFKM	2.56399	4.28119	8.48074	1.85e-07	2.73e-06	7.41162
ENSG00000125845	BMP2	2.56481	2.91969	7.41385	1.12e-06	1.07e-05	5.62488
ENSG00000101079	NDRG3	2.56531	3.47293	8.48723	1.83e-07	2.71e-06	7.44821
ENSG00000204371	EHMT2	2.5675	4.58349	10.1888	1.38e-08	3.94e-07	10.0271
ENSG00000118523	CTGF	2.5676	5.83032	7.94694	4.46e-07	5.25e-06	6.46759
ENSG00000123159	GIPC1	2.56833	6.12604	9.24529	5.54e-08	1.12e-06	8.58416
ENSG00000157827	FMNL2	2.56895	4.13473	8.42386	2.02e-07	2.91e-06	7.32331
ENSG00000077063	CTTNBP2	2.5694	2.33167	6.14275	1.16e-05	6.48e-05	3.21807
ENSG00000127415	IDUA	2.56957	6.05349	7.37508	1.2e-06	1.12e-05	5.45534
ENSG00000141349	G6PC3	2.57017	5.04662	10.9602	4.72e-09	1.79e-07	11.0954
ENSG00000196476	C20orf96	2.57046	3.36662	8.86984	9.92e-08	1.73e-06	8.06663
ENSG00000188783	PRELP	2.57203	3.76172	5.28215	6.43e-05	0.000250527	1.49733
ENSG00000186185	KIF18B	2.57283	1.40372	9.94102	1.97e-08	5.16e-07	9.65501
ENSG00000133619	KRBA1	2.57475	2.54387	8.58553	1.56e-07	2.42e-06	7.60316
ENSG00000163814	CDCP1	2.57829	1.862	7.61555	7.86e-07	8.11e-06	5.9293
ENSG00000180071	ANKRD18A	2.58063	3.61291	6.42848	6.74e-06	4.27e-05	3.78815
ENSG00000167646	DNAAF3	2.58092	1.63139	8.10999	3.39e-07	4.31e-06	6.77127
ENSG00000152056	AP1S3	2.58231	2.15467	10.48	9.12e-09	2.88e-07	10.4483
ENSG00000198892	SHISA4	2.58291	3.19969	7.87379	5.05e-07	5.77e-06	6.42614
ENSG00000140367	UBE2Q2	2.58445	3.51857	8.93353	8.98e-08	1.6e-06	8.1642
ENSG00000173917	HOXB2	2.58682	3.35417	6.02356	1.47e-05	7.77e-05	3.00996
ENSG00000074211	PPP2R2C	2.5882	0.988878	4.58224	0.000275363	0.000823125	-0.0592016
ENSG00000130827	PLXNA3	2.58877	6.13977	9.0639	7.33e-08	1.39e-06	8.30001
ENSG00000076067	RBMS2	2.59341	2.48686	10.4441	9.59e-09	2.98e-07	10.4061
ENSG00000088836	SLC4A11	2.59444	1.50598	5.01595	0.000111113	0.00039192	0.877697
ENSG00000187372	PCDHB13	2.59849	1.5653	8.12	3.34e-07	4.26e-06	6.78569
ENSG00000173641	HSPB7	2.59864	1.53369	7.64461	7.47e-07	7.78e-06	5.96425
ENSG00000136514	RTP4	2.59892	2.70649	6.35377	7.77e-06	4.74e-05	3.65226
ENSG00000138036	DYNC2LI1	2.60294	3.64817	7.22927	1.55e-06	1.37e-05	5.27866
ENSG00000163923	RPL39L	2.60388	2.27995	7.24877	1.5e-06	1.34e-05	5.29582
ENSG00000166147	FBN1	2.60552	3.85788	6.41105	6.97e-06	4.37e-05	3.74444
ENSG00000119771	KLHL29	2.60564	2.6159	8.81766	1.08e-07	1.84e-06	7.97871
ENSG00000160360	GPSM1	2.60586	3.24185	8.67966	1.34e-07	2.17e-06	7.76492
ENSG00000114279	FGF12	2.60744	1.55253	7.23079	1.54e-06	1.37e-05	5.22511
ENSG00000167460	TPM4	2.60767	6.91545	10.482	9.1e-09	2.88e-07	10.405
ENSG00000181649	PHLDA2	2.60791	3.36497	5.11798	9e-05	0.000329323	1.17457
ENSG00000011566	MAP4K3	2.6086	4.74239	6.13548	1.18e-05	6.55e-05	3.16675
ENSG00000137807	KIF23	2.61241	1.73411	8.19224	2.96e-07	3.87e-06	6.91277
ENSG00000196155	PLEKHG4	2.61331	1.88206	8.21045	2.87e-07	3.8e-06	6.95105
ENSG00000142694	EVA1B	2.61427	4.57139	10.8933	5.17e-09	1.93e-07	11.0125
ENSG00000186472	PCLO	2.6148	1.12061	10.0674	1.64e-08	4.5e-07	9.83124
ENSG00000103494	RPGRIP1L	2.61542	1.73477	11.0686	4.08e-09	1.61e-07	11.2456
ENSG00000089289	IGBP1	2.61627	4.69828	8.82625	1.06e-07	1.82e-06	7.9579
ENSG00000198920	KIAA0753	2.61788	3.20848	9.09282	7.01e-08	1.34e-06	8.41925
ENSG00000164221	CCDC112	2.62021	2.09364	7.8974	4.85e-07	5.6e-06	6.42802
ENSG00000196526	AFAP1	2.6211	2.33424	9.57023	3.39e-08	7.78e-07	9.13135
ENSG00000174514	MFSD4	2.62123	2.17688	8.65138	1.4e-07	2.25e-06	7.69156
ENSG00000184949	FAM227A	2.62141	1.37133	9.45839	4.01e-08	8.83e-07	8.92931
ENSG00000184216	IRAK1	2.6228	5.92374	10.2756	1.22e-08	3.59e-07	10.127
ENSG00000185262	UBALD2	2.6261	6.43885	8.64577	1.42e-07	2.26e-06	7.62294
ENSG00000188064	WNT7B	2.62802	1.25294	8.1508	3.17e-07	4.08e-06	6.82498
ENSG00000176387	HSD11B2	2.62905	2.99443	7.84095	5.34e-07	6.04e-06	6.37136
ENSG00000162738	VANGL2	2.63049	1.54192	6.52394	5.63e-06	3.7e-05	3.90541
ENSG00000162931	TRIM17	2.63391	1.38749	6.64268	4.51e-06	3.13e-05	4.12469
ENSG00000154065	ANKRD29	2.63521	2.6436	5.45786	4.5e-05	0.000188506	1.86632
ENSG00000117394	SLC2A1	2.63596	2.52061	6.52921	5.58e-06	3.68e-05	3.97275
ENSG00000149925	ALDOA	2.63639	9.45664	11.0114	4.41e-09	1.71e-07	11.1208
ENSG00000153395	LPCAT1	2.63639	4.78709	9.34818	4.74e-08	9.99e-07	8.77364
ENSG00000167191	GPRC5B	2.63692	3.79797	5.35893	5.5e-05	0.000221307	1.65389
ENSG00000240204	SMKR1	2.63934	1.14928	7.69425	6.86e-07	7.28e-06	6.03537
ENSG00000166206	GABRB3	2.6396	1.64179	5.77154	2.4e-05	0.000114379	2.43367
ENSG00000244509	APOBEC3C	2.63991	3.22514	5.8564	2.03e-05	0.000100503	2.68191
ENSG00000004139	SARM1	2.64099	2.854	7.98135	4.21e-07	5.03e-06	6.60974
ENSG00000165929	TC2N	2.64131	3.1624	9.14011	6.51e-08	1.26e-06	8.49315
ENSG00000137273	FOXF2	2.64195	1.10415	9.05666	7.41e-08	1.4e-06	8.29868
ENSG00000187535	IFT140	2.64251	3.59377	12.9702	3.74e-10	2.85e-08	13.6244
ENSG00000214265	SNURF	2.64539	6.62335	8.48737	1.83e-07	2.71e-06	7.3591
ENSG00000100246	DNAL4	2.64584	3.19067	11.9633	1.28e-09	6.71e-08	12.4161
ENSG00000142279	WTIP	2.64722	2.26466	5.63005	3.18e-05	0.000142693	2.18665
ENSG00000134215	VAV3	2.6485	2.4352	5.48504	4.26e-05	0.000180584	1.90632
ENSG00000136425	CIB2	2.64961	1.82755	6.21037	1.02e-05	5.88e-05	3.31377
ENSG00000162591	MEGF6	2.65209	4.77092	5.39741	5.09e-05	0.000207293	1.68274
ENSG00000082014	SMARCD3	2.65252	4.43337	7.35385	1.24e-06	1.16e-05	5.47087
ENSG00000117399	CDC20	2.65327	2.0526	9.50152	3.76e-08	8.44e-07	9.01625
ENSG00000267748	CTB-102L5.4	2.65524	1.44861	4.61266	0.000258234	0.000780183	0.0215161
ENSG00000134291	TMEM106C	2.6553	5.69947	8.36995	2.21e-07	3.1e-06	7.18713
ENSG00000115641	FHL2	2.65613	4.55936	6.54587	5.4e-06	3.59e-05	3.96967
ENSG00000066322	ELOVL1	2.65741	5.73744	9.74584	2.61e-08	6.42e-07	9.35545
ENSG00000149927	DOC2A	2.65899	2.08754	4.83498	0.0001619	0.000533656	0.530969
ENSG00000160753	RUSC1	2.66029	4.04384	10.8016	5.85e-09	2.09e-07	10.8967
ENSG00000101276	SLC52A3	2.66124	1.2151	6.38738	7.29e-06	4.51e-05	3.62696
ENSG00000005448	WDR54	2.66169	3.27553	8.71669	1.26e-07	2.08e-06	7.82374
ENSG00000088899	LZTS3	2.66442	3.47109	7.81812	5.55e-07	6.23e-06	6.32422
ENSG00000099256	PRTFDC1	2.66444	2.17939	10.2816	1.21e-08	3.56e-07	10.167
ENSG00000109610	SOD3	2.66584	4.25915	5.42986	4.76e-05	0.000197424	1.7758
ENSG00000092445	TYRO3	2.66636	2.56434	5.95066	1.69e-05	8.7e-05	2.85189
ENSG00000043143	JADE2	2.66814	3.74968	7.24229	1.51e-06	1.35e-05	5.29874
ENSG00000174807	CD248	2.6685	2.9517	8.01236	4e-07	4.86e-06	6.66326
ENSG00000007384	RHBDF1	2.66852	5.21529	8.44344	1.96e-07	2.84e-06	7.32102
ENSG00000131747	TOP2A	2.66942	2.39955	5.92557	1.77e-05	9.05e-05	2.78645
ENSG00000133216	EPHB2	2.67046	1.50672	8.15427	3.15e-07	4.06e-06	6.83772
ENSG00000174996	KLC2	2.67227	4.07245	9.35396	4.7e-08	9.92e-07	8.8034
ENSG00000213719	CLIC1	2.67425	7.0979	11.2352	3.27e-09	1.38e-07	11.4394
ENSG00000134779	TPGS2	2.67446	5.03039	12.3667	7.73e-10	4.6e-08	12.9067
ENSG00000204262	COL5A2	2.67488	3.78525	5.02712	0.000108573	0.000384916	0.967791
ENSG00000079691	LRRC16A	2.67756	2.7815	10.3881	1.04e-08	3.18e-07	10.3329
ENSG00000100968	NFATC4	2.67935	3.88564	5.17345	8.03e-05	0.000299399	1.26724
ENSG00000074219	TEAD2	2.68232	3.99935	7.34625	1.26e-06	1.17e-05	5.47606
ENSG00000141682	PMAIP1	2.68371	1.98311	6.3689	7.55e-06	4.63e-05	3.62856
ENSG00000084731	KIF3C	2.68426	1.73526	7.19734	1.64e-06	1.43e-05	5.16822
ENSG00000163462	TRIM46	2.68627	1.30656	6.15776	1.13e-05	6.35e-05	3.183
ENSG00000138735	PDE5A	2.68673	3.40576	7.65611	7.33e-07	7.66e-06	6.04461
ENSG00000035862	TIMP2	2.68839	6.24967	8.44878	1.94e-07	2.83e-06	7.30417
ENSG00000160959	LRRC14	2.69079	4.5935	6.90199	2.8e-06	2.15e-05	4.63907
ENSG00000073711	PPP2R3A	2.69568	1.83255	5.23671	7.05e-05	0.000269538	1.34667
ENSG00000198535	C2CD4A	2.6958	1.48827	4.60859	0.000260462	0.000785773	0.0100731
ENSG00000136048	DRAM1	2.69593	3.5003	7.93529	4.55e-07	5.32e-06	6.52465
ENSG00000196705	ZNF431	2.69778	2.88985	7.73957	6.35e-07	6.87e-06	6.1931
ENSG00000026025	VIM	2.69811	8.50861	5.77625	2.38e-05	0.000113646	2.35474
ENSG00000129667	RHBDF2	2.70462	4.74938	10.6294	7.41e-09	2.48e-07	10.6468
ENSG00000133056	PIK3C2B	2.7063	3.57919	8.62059	1.47e-07	2.32e-06	7.66273
ENSG00000176170	SPHK1	2.71292	3.15149	6.57997	5.07e-06	3.43e-05	4.08979
ENSG00000197905	TEAD4	2.71453	2.91946	9.6527	3e-08	7.12e-07	9.2711
ENSG00000101412	E2F1	2.71553	1.72456	10.8799	5.26e-09	1.96e-07	10.9872
ENSG00000183853	KIRREL	2.71701	2.93045	6.90871	2.76e-06	2.13e-05	4.70455
ENSG00000157456	CCNB2	2.71997	1.97606	8.30143	2.47e-07	3.38e-06	7.10132
ENSG00000203950	FAM127B	2.72037	5.69757	11.382	2.69e-09	1.2e-07	11.6515
ENSG00000198542	ITGBL1	2.72188	3.05763	5.40657	4.99e-05	0.000204211	1.77497
ENSG00000182636	NDN	2.72201	3.21464	10.8312	5.62e-09	2.04e-07	10.9458
ENSG00000164379	FOXQ1	2.72343	1.81417	7.09665	1.96e-06	1.65e-05	4.98501
ENSG00000186765	FSCN2	2.72404	1.48548	11.1528	3.65e-09	1.5e-07	11.3512
ENSG00000163909	HEYL	2.72717	2.96818	6.48709	6.03e-06	3.9e-05	3.91267
ENSG00000236699	ARHGEF38	2.72722	1.66533	9.4776	3.9e-08	8.69e-07	8.96475
ENSG00000114120	SLC25A36	2.72982	3.71053	7.49682	9.66e-07	9.46e-06	5.75557
ENSG00000131435	PDLIM4	2.73214	2.42022	5.62346	3.23e-05	0.000144196	2.17854
ENSG00000259120	SMIM6	2.73315	2.73385	7.25885	1.47e-06	1.32e-05	5.33621
ENSG00000100218	RSPH14	2.7346	1.43225	11.4688	2.4e-09	1.1e-07	11.7687
ENSG00000006025	OSBPL7	2.73494	3.21507	6.64835	4.46e-06	3.1e-05	4.2179
ENSG00000159842	ABR	2.73529	5.3047	9.9853	1.84e-08	4.9e-07	9.71797
ENSG00000072952	MRVI1	2.73737	2.24262	6.34883	7.84e-06	4.78e-05	3.60158
ENSG00000130300	PLVAP	2.73778	4.97561	4.77898	0.000182025	0.000587665	0.384954
ENSG00000084207	GSTP1	2.73913	6.91114	4.87859	0.000147815	0.000495263	0.527994
ENSG00000123999	INHA	2.7392	1.69238	9.38629	4.47e-08	9.56e-07	8.82573
ENSG00000091622	PITPNM3	2.74123	2.45987	6.0649	1.35e-05	7.29e-05	3.06521
ENSG00000147883	CDKN2B	2.74315	2.88172	7.11587	1.9e-06	1.6e-05	5.08322
ENSG00000166803	KIAA0101	2.74322	2.47068	8.15619	3.14e-07	4.05e-06	6.88238
ENSG00000197948	FCHSD1	2.74417	3.98947	10.2459	1.27e-08	3.7e-07	10.1228
ENSG00000164951	PDP1	2.74773	3.20483	5.96067	1.66e-05	8.57e-05	2.88864
ENSG00000181264	TMEM136	2.75487	2.04349	9.84546	2.26e-08	5.77e-07	9.52684
ENSG00000213937	CLDN9	2.75645	3.06137	6.46051	6.34e-06	4.06e-05	3.86251
ENSG00000134013	LOXL2	2.7584	3.30014	9.0802	7.14e-08	1.36e-06	8.39797
ENSG00000184867	ARMCX2	2.75916	3.17219	4.99438	0.00011619	0.000406301	0.921358
ENSG00000105928	DFNA5	2.76038	3.08001	7.99334	4.13e-07	4.96e-06	6.63032
ENSG00000157423	HYDIN	2.76074	2.34464	8.61513	1.49e-07	2.34e-06	7.63438
ENSG00000117724	CENPF	2.76403	1.61117	8.53383	1.69e-07	2.56e-06	7.46837
ENSG00000204174	NPY4R	2.76486	1.17098	6.504	5.85e-06	3.81e-05	3.84476
ENSG00000075391	RASAL2	2.7685	3.11709	11.2399	3.25e-09	1.38e-07	11.4916
ENSG00000131188	PRR7	2.76876	2.35338	7.84083	5.34e-07	6.04e-06	6.33759
ENSG00000240771	ARHGEF25	2.76941	3.55945	9.08066	7.14e-08	1.36e-06	8.3943
ENSG00000163482	STK36	2.76949	5.33782	10.8522	5.46e-09	2e-07	10.9448
ENSG00000107833	NPM3	2.77061	5.09754	9.0728	7.23e-08	1.37e-06	8.33876
ENSG00000011426	ANLN	2.77213	1.91864	7.39134	1.16e-06	1.1e-05	5.52163
ENSG00000187583	PLEKHN1	2.77726	1.6013	9.23112	5.66e-08	1.13e-06	8.58033
ENSG00000054179	ENTPD2	2.77749	1.92772	9.32611	4.9e-08	1.02e-06	8.73966
ENSG00000077152	UBE2T	2.77814	2.03311	10.1873	1.38e-08	3.94e-07	10.0235
ENSG00000144061	NPHP1	2.77858	2.12799	9.00797	7.99e-08	1.47e-06	8.25078
ENSG00000006327	TNFRSF12A	2.77927	7.00833	4.57177	0.000281525	0.000839136	-0.124856
ENSG00000137942	FNBP1L	2.78073	4.05691	8.22104	2.82e-07	3.75e-06	6.99088
ENSG00000163629	PTPN13	2.78204	2.04487	8.44966	1.94e-07	2.83e-06	7.34771
ENSG00000178498	DTX3	2.78309	4.22549	9.43332	4.17e-08	9.07e-07	8.92087
ENSG00000182718	ANXA2	2.78382	7.16301	11.4691	2.4e-09	1.1e-07	11.7493
ENSG00000157470	FAM81A	2.78462	1.41835	11.0047	4.44e-09	1.71e-07	11.1491
ENSG00000154127	UBASH3B	2.78785	2.33135	7.23188	1.54e-06	1.37e-05	5.25835
ENSG00000136999	NOV	2.78873	1.72259	9.10687	6.86e-08	1.32e-06	8.39086
ENSG00000186409	CCDC30	2.78896	2.22135	7.32699	1.3e-06	1.2e-05	5.42302
ENSG00000139880	CDH24	2.79152	2.31369	7.79167	5.81e-07	6.43e-06	6.24828
ENSG00000109738	GLRB	2.7936	1.75981	8.72809	1.24e-07	2.05e-06	7.78941
ENSG00000105963	ADAP1	2.79668	3.88856	4.7012	0.0002143	0.000670301	0.278865
ENSG00000142149	HUNK	2.80084	1.74989	5.16681	8.14e-05	0.000302846	1.19023
ENSG00000109846	CRYAB	2.8014	5.29089	4.81591	0.000168483	0.000552184	0.450949
ENSG00000176928	GCNT4	2.80141	1.84089	5.59777	3.4e-05	0.000150227	2.08262
ENSG00000154277	UCHL1	2.80317	1.91612	6.56137	5.25e-06	3.52e-05	3.98304
ENSG00000127334	DYRK2	2.80405	3.29625	7.06301	2.09e-06	1.73e-05	4.98619
ENSG00000197283	SYNGAP1	2.80478	4.44899	7.40934	1.13e-06	1.07e-05	5.57126
ENSG00000104427	ZC2HC1A	2.80596	2.47723	8.56615	1.61e-07	2.47e-06	7.55912
ENSG00000137857	DUOX1	2.80636	2.14018	7.39632	1.15e-06	1.09e-05	5.54194
ENSG00000103490	PYCARD	2.80762	5.07721	12.7407	4.91e-10	3.3e-08	13.3574
ENSG00000100228	RAB36	2.80845	1.50338	6.24455	9.57e-06	5.59e-05	3.35108
ENSG00000105327	BBC3	2.80884	3.56846	10.7389	6.38e-09	2.22e-07	10.8176
ENSG00000213123	TCTEX1D2	2.81368	2.66294	7.69499	6.85e-07	7.28e-06	6.10031
ENSG00000110660	SLC35F2	2.81411	1.69043	9.58739	3.31e-08	7.64e-07	9.12708
ENSG00000106089	STX1A	2.81452	3.03941	7.93731	4.53e-07	5.32e-06	6.53403
ENSG00000197696	NMB	2.81816	2.40429	7.00966	2.3e-06	1.86e-05	4.85576
ENSG00000139263	LRIG3	2.82067	3.91595	4.78907	0.000178217	0.00057716	0.46316
ENSG00000100379	KCTD17	2.82478	3.28876	9.30511	5.06e-08	1.05e-06	8.74531
ENSG00000184160	ADRA2C	2.82867	1.44513	5.35338	5.56e-05	0.000223116	1.55912
ENSG00000146856	AGBL3	2.82927	2.77047	9.33672	4.82e-08	1.01e-06	8.78843
ENSG00000253313	C1orf210	2.83218	3.07275	9.03412	7.67e-08	1.43e-06	8.32718
ENSG00000140950	TLDC1	2.83553	2.19903	11.4174	2.57e-09	1.15e-07	11.7124
ENSG00000114405	C3orf14	2.8378	2.16792	7.56289	8.61e-07	8.69e-06	5.83834
ENSG00000165152	TMEM246	2.83945	1.68644	10.8716	5.32e-09	1.97e-07	10.9722
ENSG00000100767	PAPLN	2.83946	3.46128	4.64829	0.000239543	0.000734502	0.185441
ENSG00000183160	TMEM119	2.84172	1.55895	8.41944	2.04e-07	2.93e-06	7.27521
ENSG00000109861	CTSC	2.8425	6.496	9.23404	5.64e-08	1.13e-06	8.56012
ENSG00000104341	LAPTM4B	2.84269	4.30677	7.74227	6.32e-07	6.86e-06	6.16463
ENSG00000159214	CCDC24	2.8445	3.63278	9.22775	5.69e-08	1.13e-06	8.62101
ENSG00000186174	BCL9L	2.84602	4.73492	6.67818	4.22e-06	2.97e-05	4.21556
ENSG00000140931	CMTM3	2.84644	4.58458	6.44908	6.48e-06	4.14e-05	3.78582
ENSG00000182952	HMGN4	2.84729	4.50914	11.2816	3.07e-09	1.32e-07	11.5347
ENSG00000102359	SRPX2	2.84735	3.24179	6.09602	1.27e-05	6.96e-05	3.15375
ENSG00000161647	MPP3	2.84756	2.93806	8.23257	2.77e-07	3.71e-06	7.03032
ENSG00000122861	PLAU	2.84765	3.23819	5.13125	8.76e-05	0.000321433	1.20401
ENSG00000158427	TMSB15B	2.85097	1.67931	8.59619	1.53e-07	2.39e-06	7.56875
ENSG00000116815	CD58	2.85257	4.36358	10.3653	1.07e-08	3.27e-07	10.2853
ENSG00000137809	ITGA11	2.8548	2.09047	7.39405	1.16e-06	1.1e-05	5.53182
ENSG00000114446	IFT57	2.85709	4.08743	8.71552	1.27e-07	2.08e-06	7.80213
ENSG00000187486	KCNJ11	2.85928	1.67015	8.38616	2.15e-07	3.05e-06	7.22304
ENSG00000105643	ARRDC2	2.86327	5.75477	4.94822	0.000127871	0.00043967	0.713468
ENSG00000105974	CAV1	2.86358	4.70849	8.74791	1.2e-07	2e-06	7.83392
ENSG00000136830	FAM129B	2.86381	5.09481	9.34221	4.78e-08	1.01e-06	8.75825
ENSG00000129595	EPB41L4A	2.86712	3.64493	8.16739	3.09e-07	4.01e-06	6.9142
ENSG00000154380	ENAH	2.86716	4.18737	8.27278	2.59e-07	3.51e-06	7.07339
ENSG00000156711	MAPK13	2.86997	3.92513	9.49546	3.79e-08	8.5e-07	9.02333
ENSG00000132481	TRIM47	2.87127	5.45798	9.40926	4.32e-08	9.33e-07	8.85311
ENSG00000185567	AHNAK2	2.8736	1.96791	5.6131	3.29e-05	0.000146472	2.11689
ENSG00000108679	LGALS3BP	2.87373	7.68785	10.9013	5.11e-09	1.91e-07	10.9821
ENSG00000148468	FAM171A1	2.8753	4.51479	4.79602	0.000175644	0.000570432	0.446191
ENSG00000050165	DKK3	2.87637	4.91706	5.75344	2.49e-05	0.000117414	2.40285
ENSG00000167695	FAM57A	2.87716	2.94778	8.74577	1.21e-07	2e-06	7.86794
ENSG00000162878	PKDCC	2.87727	5.64079	7.22315	1.57e-06	1.39e-05	5.19485
ENSG00000160188	RSPH1	2.87791	1.40507	11.0908	3.96e-09	1.57e-07	11.2623
ENSG00000157240	FZD1	2.87898	2.92393	7.23924	1.52e-06	1.35e-05	5.30342
ENSG00000180257	ZNF816	2.87945	2.21227	9.76444	2.54e-08	6.3e-07	9.40839
ENSG00000135862	LAMC1	2.87962	5.19953	6.95579	2.53e-06	2e-05	4.71757
ENSG00000089505	CMTM1	2.87983	3.69461	8.13017	3.28e-07	4.2e-06	6.85031
ENSG00000125257	ABCC4	2.88134	1.95261	8.59277	1.54e-07	2.4e-06	7.57334
ENSG00000118194	TNNT2	2.88138	2.18929	4.83847	0.000160725	0.000530621	0.527241
ENSG00000170381	SEMA3E	2.8816	1.42235	6.98317	2.41e-06	1.92e-05	4.75027
ENSG00000165046	LETM2	2.88203	1.99444	6.17369	1.1e-05	6.21e-05	3.23433
ENSG00000100739	BDKRB1	2.88215	1.55244	9.55747	3.46e-08	7.92e-07	9.0755
ENSG00000074657	ZNF532	2.88215	3.98129	9.6501	3.01e-08	7.14e-07	9.25443
ENSG00000169908	TM4SF1	2.88294	6.93334	10.0573	1.66e-08	4.55e-07	9.79479
ENSG00000087245	MMP2	2.88413	5.38972	4.54153	0.000300124	0.000885542	-0.133724
ENSG00000130413	STK33	2.8848	1.73191	6.28577	8.84e-06	5.25e-05	3.44018
ENSG00000138448	ITGAV	2.88505	4.71711	9.4279	4.2e-08	9.11e-07	8.89942
ENSG00000213145	CRIP1	2.88749	5.6138	4.55338	0.000292693	0.000866377	-0.116607
ENSG00000131389	SLC6A6	2.88774	3.89123	6.5912	4.96e-06	3.37e-05	4.08889
ENSG00000110237	ARHGEF17	2.88781	4.65879	9.24045	5.58e-08	1.12e-06	8.61318
ENSG00000167766	ZNF83	2.88967	4.75478	8.52162	1.73e-07	2.6e-06	7.46513
ENSG00000176092	AIM1L	2.89078	1.72939	6.54346	5.43e-06	3.6e-05	3.93402
ENSG00000091986	CCDC80	2.89168	3.60193	5.27973	6.46e-05	0.00025146	1.50063
ENSG00000073111	MCM2	2.89264	2.37345	9.49389	3.8e-08	8.5e-07	9.00891
ENSG00000163013	FBXO41	2.89575	1.94696	10.1549	1.44e-08	4.08e-07	9.9708
ENSG00000130176	CNN1	2.89579	3.07777	5.85613	2.03e-05	0.000100526	2.67949
ENSG00000104892	KLC3	2.89693	1.3064	10.4733	9.21e-09	2.89e-07	10.4085
ENSG00000008323	PLEKHG6	2.90003	3.48887	7.26427	1.46e-06	1.31e-05	5.34701
ENSG00000150093	ITGB1	2.90296	7.94444	6.54884	5.37e-06	3.58e-05	3.8821
ENSG00000162437	RAVER2	2.90328	2.28102	11.9671	1.27e-09	6.71e-08	12.4161
ENSG00000126603	GLIS2	2.90392	2.64472	10.2074	1.34e-08	3.85e-07	10.0688
ENSG00000134627	PIWIL4	2.90441	2.3766	9.24136	5.58e-08	1.12e-06	8.62132
ENSG00000075223	SEMA3C	2.90446	1.93037	8.93651	8.93e-08	1.6e-06	8.12403
ENSG00000172137	CALB2	2.90605	1.36113	6.8473	3.09e-06	2.33e-05	4.49195
ENSG00000139044	B4GALNT3	2.90767	1.70735	5.6892	2.83e-05	0.000129969	2.25282
ENSG00000132003	ZSWIM4	2.90791	2.89878	10.4927	8.96e-09	2.86e-07	10.478
ENSG00000168268	NT5DC2	2.9093	4.44957	9.43218	4.17e-08	9.07e-07	8.91375
ENSG00000152377	SPOCK1	2.91064	1.32015	5.13447	8.7e-05	0.000319947	1.09235
ENSG00000106683	LIMK1	2.91199	3.28697	13.4023	2.26e-10	1.98e-08	14.1138
ENSG00000197965	MPZL1	2.91409	5.12117	12.649	5.49e-10	3.5e-08	13.2479
ENSG00000162994	CLHC1	2.91516	3.13113	8.39986	2.11e-07	3e-06	7.30859
ENSG00000121289	CEP89	2.9163	3.00255	12.1695	9.86e-10	5.62e-08	12.6708
ENSG00000163359	COL6A3	2.92055	4.92689	5.91137	1.83e-05	9.25e-05	2.71912
ENSG00000114346	ECT2	2.9216	2.50372	8.94419	8.83e-08	1.58e-06	8.16286
ENSG00000092421	SEMA6A	2.92169	4.41194	6.23055	9.83e-06	5.72e-05	3.37226
ENSG00000161381	PLXDC1	2.92362	3.71029	6.65202	4.43e-06	3.08e-05	4.21104
ENSG00000164930	FZD6	2.92393	2.8211	8.2412	2.73e-07	3.67e-06	7.03742
ENSG00000119411	BSPRY	2.92523	1.62089	10.4107	1.01e-08	3.1e-07	10.3257
ENSG00000169436	COL22A1	2.93289	1.20128	7.41747	1.11e-06	1.06e-05	5.5321
ENSG00000179772	FOXS1	2.93622	1.61902	10.507	8.79e-09	2.82e-07	10.4618
ENSG00000107796	ACTA2	2.93816	7.06859	8.05091	3.75e-07	4.63e-06	6.61822
ENSG00000132000	PODNL1	2.93828	1.6444	6.30983	8.44e-06	5.07e-05	3.47756
ENSG00000130762	ARHGEF16	2.94099	3.3879	9.83904	2.28e-08	5.8e-07	9.54421
ENSG00000060718	COL11A1	2.94993	1.25109	4.68979	0.000219501	0.000683999	0.153554
ENSG00000063180	CA11	2.9507	3.61546	4.77104	0.000185077	0.000595558	0.439142
ENSG00000088367	EPB41L1	2.95241	4.36185	7.8275	5.46e-07	6.14e-06	6.31151
ENSG00000083307	GRHL2	2.95299	1.98998	5.08695	9.59e-05	0.000347484	1.02905
ENSG00000141424	SLC39A6	2.95667	4.08832	7.45331	1.04e-06	1.01e-05	5.66605
ENSG00000172819	RARG	2.95683	3.2375	10.3963	1.03e-08	3.15e-07	10.3451
ENSG00000010932	FMO1	2.95711	1.76162	4.8422	0.000159475	0.000527286	0.503558
ENSG00000070882	OSBPL3	2.96003	3.54153	7.66529	7.21e-07	7.55e-06	6.05705
ENSG00000166171	DPCD	2.96019	3.75231	10.0035	1.8e-08	4.82e-07	9.77928
ENSG00000114670	NEK11	2.96364	2.29132	8.52823	1.71e-07	2.58e-06	7.47947
ENSG00000052344	PRSS8	2.96576	4.66649	8.57688	1.58e-07	2.44e-06	7.55911
ENSG00000146858	ZC3HAV1L	2.97062	1.92414	8.60135	1.52e-07	2.38e-06	7.5804
ENSG00000105738	SIPA1L3	2.97246	4.41707	7.30998	1.34e-06	1.23e-05	5.39621
ENSG00000158528	PPP1R9A	2.97428	1.58779	13.1252	3.12e-10	2.5e-08	13.8069
ENSG00000175063	UBE2C	2.97658	2.54862	8.12882	3.29e-07	4.2e-06	6.82961
ENSG00000120327	PCDHB14	2.97676	2.24993	9.52598	3.62e-08	8.23e-07	9.0486
ENSG00000184363	PKP3	2.978	2.01233	4.94544	0.000128611	0.000441487	0.732813
ENSG00000196754	S100A2	2.97821	1.50888	5.73707	2.57e-05	0.000120435	2.33432
ENSG00000139329	LUM	2.97906	7.01943	5.14573	8.5e-05	0.000313781	1.08703
ENSG00000181751	C5orf30	2.97994	1.9593	10.1183	1.52e-08	4.25e-07	9.91468
ENSG00000115419	GLS	2.98071	4.7576	11.7266	1.72e-09	8.45e-08	12.11
ENSG00000180263	FGD6	2.98378	2.97553	9.24163	5.57e-08	1.12e-06	8.64511
ENSG00000104723	TUSC3	2.98524	3.8993	5.59492	3.42e-05	0.000150966	2.13322
ENSG00000110328	GALNT18	2.98849	3.41462	6.73355	3.81e-06	2.73e-05	4.37268
ENSG00000164626	KCNK5	2.99015	3.66981	6.94345	2.59e-06	2.03e-05	4.75671
ENSG00000107731	UNC5B	2.99364	2.59381	8.88812	9.64e-08	1.69e-06	8.07598
ENSG00000188157	AGRN	2.99585	6.28179	13.7817	1.47e-10	1.55e-08	14.5515
ENSG00000150594	ADRA2A	2.99677	1.79041	10.9771	4.61e-09	1.76e-07	11.1135
ENSG00000150687	PRSS23	2.99737	5.29906	6.14144	1.17e-05	6.49e-05	3.1607
ENSG00000174628	IQCK	2.99848	3.48074	12.0852	1.1e-09	6.14e-08	12.5672
ENSG00000173715	C11orf80	2.99852	4.05343	12.282	8.58e-10	4.98e-08	12.8082
ENSG00000113721	PDGFRB	2.99963	5.29904	6.1147	1.23e-05	6.76e-05	3.10818
ENSG00000258839	MC1R	3.00131	3.36436	9.57019	3.39e-08	7.78e-07	9.14549
ENSG00000152582	SPEF2	3.0018	2.98589	11.1075	3.87e-09	1.55e-07	11.3151
ENSG00000116132	PRRX1	3.00215	1.676	6.80719	3.33e-06	2.46e-05	4.42341
ENSG00000168350	DEGS2	3.00281	2.44068	5.50479	4.09e-05	0.000175058	1.92226
ENSG00000171224	C10orf35	3.00319	2.21892	8.50476	1.78e-07	2.65e-06	7.43692
ENSG00000167972	ABCA3	3.00586	2.07392	10.47	9.25e-09	2.9e-07	10.4201
ENSG00000213626	LBH	3.00646	4.10822	5.98851	1.57e-05	8.2e-05	2.91248
ENSG00000134057	CCNB1	3.00824	2.74041	7.90674	4.78e-07	5.53e-06	6.462
ENSG00000167552	TUBA1A	3.01129	5.93554	8.86229	1e-07	1.74e-06	7.98689
ENSG00000120322	PCDHB8	3.01214	1.3967	11.9772	1.25e-09	6.7e-08	12.4148
ENSG00000138131	LOXL4	3.01239	3.66037	4.67636	0.000225792	0.000699548	0.237585
ENSG00000146049	KAAG1	3.01256	1.6583	5.94828	1.7e-05	8.73e-05	2.76061
ENSG00000145730	PAM	3.0168	4.9789	6.6345	4.58e-06	3.16e-05	4.12474
ENSG00000183856	IQGAP3	3.02077	1.8431	10.912	5.04e-09	1.89e-07	11.0248
ENSG00000053747	LAMA3	3.02665	3.06421	7.11818	1.89e-06	1.6e-05	5.08419
ENSG00000203780	FANK1	3.02908	1.6507	10.7038	6.69e-09	2.29e-07	10.7336
ENSG00000156675	RAB11FIP1	3.02994	3.47891	10.3302	1.13e-08	3.39e-07	10.2502
ENSG00000180914	OXTR	3.03155	1.72163	6.51194	5.76e-06	3.77e-05	3.86421
ENSG00000150938	CRIM1	3.03248	4.62673	7.69888	6.81e-07	7.24e-06	6.07836
ENSG00000177679	SRRM3	3.03294	1.40708	8.70001	1.3e-07	2.11e-06	7.71875
ENSG00000151746	BICD1	3.03316	2.44856	11.56	2.14e-09	9.97e-08	11.8987
ENSG00000160991	ORAI2	3.03756	3.23302	8.36936	2.21e-07	3.1e-06	7.25666
ENSG00000079257	LXN	3.039	3.51972	8.88993	9.61e-08	1.69e-06	8.09511
ENSG00000172201	ID4	3.03941	2.95166	5.12492	8.87e-05	0.000325363	1.17932
ENSG00000003249	DBNDD1	3.04033	3.44151	5.84175	2.09e-05	0.000102882	2.64545
ENSG00000091136	LAMB1	3.04165	6.76801	8.16752	3.08e-07	4.01e-06	6.82326
ENSG00000114529	C3orf52	3.04321	2.04901	8.78935	1.13e-07	1.9e-06	7.88813
ENSG00000163624	CDS1	3.04428	1.61301	11.5917	2.05e-09	9.7e-08	11.9238
ENSG00000205593	DENND6B	3.04519	3.50594	9.20608	5.88e-08	1.16e-06	8.58971
ENSG00000146592	CREB5	3.04523	2.96124	7.6782	7.05e-07	7.43e-06	6.07792
ENSG00000157992	KRTCAP3	3.0461	4.99728	10.6001	7.72e-09	2.56e-07	10.6034
ENSG00000106128	GHRHR	3.04867	1.57646	6.16426	1.12e-05	6.3e-05	3.18147
ENSG00000164694	FNDC1	3.0555	1.63603	9.88801	2.12e-08	5.49e-07	9.56447
ENSG00000167371	PRRT2	3.06093	2.63708	10.2104	1.33e-08	3.85e-07	10.0691
ENSG00000167513	CDT1	3.06542	2.02375	9.0318	7.7e-08	1.43e-06	8.27126
ENSG00000151690	MFSD6	3.06645	3.13177	11.1928	3.46e-09	1.44e-07	11.4287
ENSG00000151881	C5orf28	3.06717	3.79744	12.024	1.18e-09	6.48e-08	12.4912
ENSG00000183723	CMTM4	3.06923	3.0816	10.765	6.15e-09	2.17e-07	10.8542
ENSG00000125841	NRSN2	3.06993	3.24011	7.94544	4.47e-07	5.25e-06	6.54465
ENSG00000135269	TES	3.07143	4.41764	10.0811	1.61e-08	4.43e-07	9.87876
ENSG00000086991	NOX4	3.07447	1.40469	6.45876	6.37e-06	4.07e-05	3.74518
ENSG00000156804	FBXO32	3.07618	2.66574	6.30582	8.51e-06	5.1e-05	3.53112
ENSG00000166503	HDGFRP3	3.07884	3.19731	9.33951	4.8e-08	1.01e-06	8.79672
ENSG00000102554	KLF5	3.07938	3.32248	6.71692	3.93e-06	2.81e-05	4.3426
ENSG00000079462	PAFAH1B3	3.07989	3.89598	12.8625	4.25e-10	3e-08	13.5007
ENSG00000160469	BRSK1	3.08178	2.01539	10.5578	8.19e-09	2.69e-07	10.5389
ENSG00000099284	H2AFY2	3.08476	2.91942	8.81619	1.08e-07	1.84e-06	7.97388
ENSG00000184489	PTP4A3	3.0874	4.23971	8.0778	3.58e-07	4.49e-06	6.7456
ENSG00000102890	ELMO3	3.09175	3.81429	12.6989	5.17e-10	3.4e-08	13.3083
ENSG00000158747	NBL1	3.09443	3.57388	4.72285	0.000204769	0.000648034	0.33879
ENSG00000149218	ENDOD1	3.09471	3.09968	6.49122	5.99e-06	3.88e-05	3.91322
ENSG00000101384	JAG1	3.097	4.01208	10.8065	5.81e-09	2.09e-07	10.9052
ENSG00000178776	C5orf46	3.09829	1.32282	8.60627	1.51e-07	2.37e-06	7.56199
ENSG00000155254	MARVELD1	3.10161	3.22358	11.5866	2.06e-09	9.71e-08	11.9405
ENSG00000162630	B3GALT2	3.10649	1.62255	5.83852	2.11e-05	0.000103368	2.53496
ENSG00000170927	PKHD1	3.10938	2.86374	9.47955	3.89e-08	8.68e-07	9.00074
ENSG00000131080	EDA2R	3.10945	1.68421	13.2597	2.67e-10	2.26e-08	13.9618
ENSG00000041353	RAB27B	3.11112	2.01197	5.83355	2.13e-05	0.00010414	2.5495
ENSG00000104368	PLAT	3.11472	3.68841	7.67959	7.04e-07	7.42e-06	6.07842
ENSG00000188290	HES4	3.11621	3.55129	9.10366	6.89e-08	1.33e-06	8.43014
ENSG00000177054	ZDHHC13	3.11742	2.62339	12.0007	1.22e-09	6.58e-08	12.46
ENSG00000109265	KIAA1211	3.11959	2.17033	6.98269	2.41e-06	1.92e-05	4.77036
ENSG00000163017	ACTG2	3.12265	1.87425	4.93127	0.000132458	0.000452689	0.683478
ENSG00000196924	FLNA	3.12656	7.83811	7.64323	7.49e-07	7.8e-06	5.89847
ENSG00000067141	NEO1	3.1266	4.60322	8.18265	3.01e-07	3.93e-06	6.90999
ENSG00000102243	VGLL1	3.12804	1.41315	5.1656	8.16e-05	0.000303328	1.14689
ENSG00000128581	IFT22	3.12923	3.93639	12.6777	5.3e-10	3.43e-08	13.2836
ENSG00000109736	MFSD10	3.13211	5.77994	12.0632	1.13e-09	6.23e-08	12.5267
ENSG00000214491	SEC14L6	3.139	1.66853	11.0304	4.29e-09	1.67e-07	11.1783
ENSG00000135919	SERPINE2	3.14067	4.27528	7.41667	1.11e-06	1.06e-05	5.59508
ENSG00000129009	ISLR	3.14162	3.93317	6.16268	1.12e-05	6.31e-05	3.26367
ENSG00000113140	SPARC	3.14396	8.55004	6.468	6.26e-06	4.02e-05	3.72026
ENSG00000135127	CCDC64	3.14996	3.17749	8.95144	8.73e-08	1.57e-06	8.1938
ENSG00000138795	LEF1	3.15019	2.57903	6.90232	2.79e-06	2.15e-05	4.65023
ENSG00000111799	COL12A1	3.15021	3.08832	6.16226	1.12e-05	6.31e-05	3.27533
ENSG00000019144	PHLDB1	3.15054	5.11233	6.66044	4.36e-06	3.05e-05	4.1702
ENSG00000147676	MAL2	3.15781	5.39921	11.6341	1.94e-09	9.24e-08	11.9848
ENSG00000188042	ARL4C	3.15844	4.70174	12.696	5.18e-10	3.4e-08	13.3057
ENSG00000055732	MCOLN3	3.15858	1.74085	6.85433	3.05e-06	2.3e-05	4.50725
ENSG00000196923	PDLIM7	3.15989	6.04517	10.7023	6.71e-09	2.29e-07	10.7291
ENSG00000162458	FBLIM1	3.16589	5.01564	8.64636	1.41e-07	2.26e-06	7.66313
ENSG00000162522	KIAA1522	3.16646	4.52962	8.77503	1.15e-07	1.92e-06	7.88624
ENSG00000175029	CTBP2	3.16768	4.04596	7.29957	1.37e-06	1.25e-05	5.39423
ENSG00000204381	LAYN	3.16847	1.93317	11.3754	2.72e-09	1.2e-07	11.6446
ENSG00000154358	OBSCN	3.17166	3.36607	10.2345	1.29e-08	3.74e-07	10.115
ENSG00000152128	TMEM163	3.17849	1.46535	13.5642	1.88e-10	1.79e-08	14.3076
ENSG00000115009	CCL20	3.18189	4.05322	5.85904	2.02e-05	0.000100042	2.65921
ENSG00000147408	CSGALNACT1	3.18534	3.17505	8.23304	2.77e-07	3.71e-06	7.02777
ENSG00000106624	AEBP1	3.18748	6.09835	6.5363	5.5e-06	3.64e-05	3.90183
ENSG00000106012	IQCE	3.19379	3.45438	9.22465	5.72e-08	1.14e-06	8.6186
ENSG00000162745	OLFML2B	3.19437	2.35839	7.28409	1.41e-06	1.27e-05	5.33122
ENSG00000150782	IL18	3.19502	4.83395	5.34638	5.64e-05	0.000225443	1.58228
ENSG00000128739	SNRPN	3.19732	3.52762	11.4886	2.34e-09	1.08e-07	11.814
ENSG00000163399	ATP1A1	3.19754	8.17935	11.7025	1.78e-09	8.63e-08	12.0474
ENSG00000134243	SORT1	3.20014	2.74622	11.3916	2.66e-09	1.18e-07	11.6831
ENSG00000115129	TP53I3	3.20044	4.28364	9.79712	2.42e-08	6.06e-07	9.46749
ENSG00000167123	CERCAM	3.20475	3.06071	9.1228	6.69e-08	1.29e-06	8.45808
ENSG00000198720	ANKRD13B	3.20575	2.35937	9.3984	4.39e-08	9.44e-07	8.85051
ENSG00000162909	CAPN2	3.2087	6.51075	11.8398	1.49e-09	7.58e-08	12.2372
ENSG00000112852	PCDHB2	3.21222	1.50373	9.21196	5.83e-08	1.15e-06	8.52791
ENSG00000163235	TGFA	3.21852	3.2214	10.5618	8.14e-09	2.69e-07	10.5743
ENSG00000184916	JAG2	3.22117	3.34253	8.33558	2.34e-07	3.24e-06	7.19868
ENSG00000010310	GIPR	3.22217	2.04238	8.1644	3.1e-07	4.02e-06	6.84937
ENSG00000239521	GATS	3.22434	3.77147	9.47219	3.93e-08	8.75e-07	8.99227
ENSG00000127863	TNFRSF19	3.22543	2.08959	5.91842	1.8e-05	9.16e-05	2.71341
ENSG00000140545	MFGE8	3.22669	5.00851	7.77188	6.01e-07	6.59e-06	6.1937
ENSG00000120875	DUSP4	3.22914	2.08907	11.1471	3.67e-09	1.51e-07	11.3437
ENSG00000158406	HIST1H4H	3.22997	1.95899	7.20319	1.62e-06	1.42e-05	5.15591
ENSG00000125850	OVOL2	3.2335	1.60924	8.57399	1.59e-07	2.45e-06	7.51112
ENSG00000198648	STK39	3.23444	2.46056	9.544	3.53e-08	8.06e-07	9.07614
ENSG00000109089	CDR2L	3.23621	2.67645	11.2037	3.41e-09	1.42e-07	11.4343
ENSG00000170745	KCNS3	3.23695	2.54913	11.2937	3.02e-09	1.3e-07	11.55
ENSG00000140279	DUOX2	3.23822	1.65176	5.34998	5.6e-05	0.000224133	1.53497
ENSG00000008283	CYB561	3.25107	4.44224	11.8372	1.5e-09	7.58e-08	12.2543
ENSG00000012779	ALOX5	3.25322	4.81026	6.49355	5.96e-06	3.87e-05	3.8663
ENSG00000119946	CNNM1	3.25449	1.64144	10.3407	1.11e-08	3.37e-07	10.2153
ENSG00000085491	SLC25A24	3.25629	2.65438	9.84213	2.27e-08	5.79e-07	9.52862
ENSG00000185052	SLC24A3	3.25646	1.68632	8.79345	1.12e-07	1.89e-06	7.86904
ENSG00000180891	CUEDC1	3.26199	4.53424	13.4801	2.07e-10	1.87e-08	14.211
ENSG00000176532	PRR15	3.26542	1.50706	7.74677	6.27e-07	6.83e-06	6.10363
ENSG00000145103	ILDR1	3.26715	1.64311	14.7332	5.22e-11	7.91e-09	15.5756
ENSG00000164574	GALNT10	3.26931	3.93749	8.11574	3.36e-07	4.28e-06	6.82066
ENSG00000146242	TPBG	3.2698	2.2514	10.0581	1.66e-08	4.55e-07	9.8277
ENSG00000154917	RAB6B	3.27166	1.89841	6.11	1.24e-05	6.81e-05	3.0784
ENSG00000182240	BACE2	3.27224	4.38785	7.20398	1.62e-06	1.42e-05	5.20926
ENSG00000167861	HID1	3.27359	4.1811	7.99505	4.11e-07	4.95e-06	6.6086
ENSG00000035115	SH3YL1	3.2758	5.24315	13.4508	2.14e-10	1.91e-08	14.1805
ENSG00000168778	TCTN2	3.2776	2.50647	12.358	7.81e-10	4.63e-08	12.8985
ENSG00000153558	FBXL2	3.27781	2.10234	16.556	8.35e-12	2.19e-09	17.3528
ENSG00000205078	SYCE1L	3.27783	3.54707	6.28937	8.78e-06	5.22e-05	3.52203
ENSG00000187498	COL4A1	3.27999	5.81342	8.93557	8.95e-08	1.6e-06	8.10821
ENSG00000171246	NPTX1	3.2838	1.35252	11.3186	2.93e-09	1.27e-07	11.5563
ENSG00000072832	CRMP1	3.28507	2.88757	9.35618	4.68e-08	9.9e-07	8.80944
ENSG00000183742	MACC1	3.28663	1.80437	9.50825	3.72e-08	8.38e-07	8.99002
ENSG00000153822	KCNJ16	3.29074	2.61848	5.00206	0.000114356	0.000401148	0.877956
ENSG00000166923	GREM1	3.29488	1.82427	5.29078	6.32e-05	0.000247182	1.41648
ENSG00000198286	CARD11	3.29554	3.05945	6.64028	4.53e-06	3.13e-05	4.18711
ENSG00000104435	STMN2	3.298	2.2992	7.26331	1.46e-06	1.31e-05	5.28291
ENSG00000155974	GRIP1	3.30217	1.75873	7.60514	8e-07	8.2e-06	5.86267
ENSG00000171843	MLLT3	3.30351	2.51034	9.86735	2.19e-08	5.63e-07	9.55829
ENSG00000110492	MDK	3.30419	4.61743	9.97027	1.88e-08	4.98e-07	9.71474
ENSG00000081760	AACS	3.31091	3.09515	12.0348	1.17e-09	6.41e-08	12.5047
ENSG00000125618	PAX8	3.31402	3.19027	5.99867	1.54e-05	8.07e-05	2.95232
ENSG00000125966	MMP24	3.31734	1.77975	8.05677	3.71e-07	4.6e-06	6.64735
ENSG00000101443	WFDC2	3.31762	3.17874	4.89241	0.000143617	0.000483238	0.694142
ENSG00000042980	ADAM28	3.31781	3.28618	5.58669	3.47e-05	0.000153006	2.13089
ENSG00000244274	DBNDD2	3.32063	4.46267	13.0882	3.26e-10	2.57e-08	13.7647
ENSG00000165105	RASEF	3.32564	2.35946	10.6718	6.99e-09	2.38e-07	10.7012
ENSG00000169429	CXCL8	3.3264	5.84974	4.78991	0.000177904	0.000576483	0.380556
ENSG00000134769	DTNA	3.32783	3.25586	9.3474	4.74e-08	9.99e-07	8.80596
ENSG00000100994	PYGB	3.33337	4.41786	10.9898	4.54e-09	1.74e-07	11.1488
ENSG00000140416	TPM1	3.3363	8.02756	11.0555	4.15e-09	1.63e-07	11.191
ENSG00000132359	RAP1GAP2	3.3418	2.92302	10.4061	1.01e-08	3.12e-07	10.3491
ENSG00000164294	GPX8	3.34412	2.44295	7.6544	7.35e-07	7.67e-06	5.98772
ENSG00000176454	LPCAT4	3.34485	4.55313	10.7539	6.25e-09	2.19e-07	10.8259
ENSG00000051128	HOMER3	3.34597	4.67082	12.6929	5.2e-10	3.4e-08	13.3021
ENSG00000074181	NOTCH3	3.34828	3.80078	8.13715	3.24e-07	4.16e-06	6.86036
ENSG00000034510	TMSB10	3.35292	10.088	14.0783	1.06e-10	1.25e-08	14.874
ENSG00000111674	ENO2	3.35868	4.04913	8.06514	3.66e-07	4.55e-06	6.73239
ENSG00000077274	CAPN6	3.35897	1.73109	5.68232	2.87e-05	0.000131253	2.20947
ENSG00000214193	SH3D21	3.36314	2.64512	6.21021	1.02e-05	5.88e-05	3.32398
ENSG00000011638	TMEM159	3.36904	2.67793	12.4641	6.86e-10	4.13e-08	13.0281
ENSG00000135925	WNT10A	3.37498	1.88373	6.15138	1.14e-05	6.4e-05	3.15123
ENSG00000175793	SFN	3.38148	1.93668	5.36277	5.46e-05	0.000219909	1.56723
ENSG00000204291	COL15A1	3.39027	2.16609	8.42587	2.02e-07	2.91e-06	7.28319
ENSG00000072840	EVC	3.39633	3.38243	7.20114	1.63e-06	1.43e-05	5.23129
ENSG00000188112	C6orf132	3.40097	1.81915	14.3805	7.61e-11	1.03e-08	15.2036
ENSG00000197461	PDGFA	3.4034	3.81541	11.2188	3.34e-09	1.4e-07	11.4606
ENSG00000154545	MAGED4	3.40697	2.2816	7.72558	6.5e-07	6.99e-06	6.09817
ENSG00000159713	TPPP3	3.40861	3.88285	4.57115	0.000281898	0.000839947	0.00760971
ENSG00000175505	CLCF1	3.40937	3.88311	7.11157	1.91e-06	1.61e-05	5.06015
ENSG00000127564	PKMYT1	3.41771	3.37073	11.5979	2.03e-09	9.65e-08	11.9545
ENSG00000163701	IL17RE	3.41845	3.35169	7.39311	1.16e-06	1.1e-05	5.57581
ENSG00000198467	TPM2	3.41991	5.93121	6.44527	6.53e-06	4.16e-05	3.73427
ENSG00000103253	HAGHL	3.42369	3.5998	8.05981	3.69e-07	4.59e-06	6.73335
ENSG00000049283	EPN3	3.42672	1.49839	8.46821	1.88e-07	2.77e-06	7.32314
ENSG00000163082	SGPP2	3.43163	2.04939	6.9214	2.7e-06	2.09e-05	4.63319
ENSG00000139174	PRICKLE1	3.43899	2.46193	9.32265	4.93e-08	1.03e-06	8.73084
ENSG00000104881	PPP1R13L	3.44588	4.85957	10.0357	1.71e-08	4.64e-07	9.80547
ENSG00000107819	SFXN3	3.44707	5.08596	12.6936	5.2e-10	3.4e-08	13.302
ENSG00000145284	SCD5	3.44875	2.78524	6.2743	9.04e-06	5.35e-05	3.45475
ENSG00000241484	ARHGAP8	3.45163	3.5453	7.55289	8.76e-07	8.8e-06	5.85819
ENSG00000177685	CRACR2B	3.45472	4.15435	7.68385	6.99e-07	7.38e-06	6.07392
ENSG00000152076	CCDC74B	3.45554	2.09323	12.866	4.23e-10	3e-08	13.5027
ENSG00000149418	ST14	3.45784	4.12233	14.2029	9.23e-11	1.17e-08	14.995
ENSG00000179674	ARL14	3.45801	2.40659	4.78942	0.000178089	0.000576859	0.402404
ENSG00000023171	GRAMD1B	3.46145	2.57527	9.24894	5.51e-08	1.12e-06	8.62134
ENSG00000104899	AMH	3.46155	2.23408	5.44842	4.59e-05	0.000191369	1.75828
ENSG00000187243	MAGED4B	3.46591	2.51096	7.78417	5.88e-07	6.48e-06	6.21246
ENSG00000071051	NCK2	3.46629	4.88402	11.0427	4.22e-09	1.65e-07	11.2137
ENSG00000077782	FGFR1	3.47366	5.65169	5.55931	3.67e-05	0.000159887	1.98769
ENSG00000181634	TNFSF15	3.47714	1.64826	10.7029	6.7e-09	2.29e-07	10.7167
ENSG00000168542	COL3A1	3.47797	7.03024	7.05975	2.1e-06	1.74e-05	4.86158
ENSG00000131981	LGALS3	3.47821	6.33358	9.65439	2.99e-08	7.11e-07	9.21055
ENSG00000014914	MTMR11	3.4808	4.63207	8.79661	1.11e-07	1.88e-06	7.92062
ENSG00000135931	ARMC9	3.48841	2.48169	15.8148	1.72e-11	3.62e-09	16.6456
ENSG00000164176	EDIL3	3.49323	1.57437	8.47319	1.87e-07	2.75e-06	7.32847
ENSG00000213977	TAX1BP3	3.49372	5.57523	16.8256	6.47e-12	1.83e-09	17.5971
ENSG00000182986	ZNF320	3.50808	3.20773	12.5273	6.35e-10	3.91e-08	13.1044
ENSG00000088826	SMOX	3.51788	3.84693	9.87946	2.15e-08	5.55e-07	9.59783
ENSG00000187098	MITF	3.52058	2.52273	8.1569	3.14e-07	4.05e-06	6.84944
ENSG00000123095	BHLHE41	3.52513	2.8754	7.29517	1.38e-06	1.25e-05	5.36992
ENSG00000152104	PTPN14	3.52564	2.26205	12.9293	3.93e-10	2.93e-08	13.5784
ENSG00000136883	KIF12	3.52658	6.1417	10.8074	5.81e-09	2.09e-07	10.8744
ENSG00000112981	NME5	3.5316	1.95565	13.6339	1.74e-10	1.71e-08	14.3862
ENSG00000162004	CCDC78	3.53208	2.27555	10.1486	1.46e-08	4.11e-07	9.95089
ENSG00000143061	IGSF3	3.53651	2.03601	8.87106	9.9e-08	1.73e-06	7.99392
ENSG00000163898	LIPH	3.54288	1.79222	11.5767	2.09e-09	9.81e-08	11.8953
ENSG00000164825	DEFB1	3.54592	8.15548	9.61022	3.2e-08	7.48e-07	9.11724
ENSG00000154856	APCDD1	3.55009	3.16651	7.7137	6.64e-07	7.1e-06	6.13079
ENSG00000137309	HMGA1	3.55363	5.20566	14.2301	8.96e-11	1.16e-08	15.0371
ENSG00000141696	P3H4	3.55364	3.31295	13.8085	1.43e-10	1.52e-08	14.5662
ENSG00000197122	SRC	3.55467	4.99739	16.4294	9.43e-12	2.35e-09	17.2188
ENSG00000073792	IGF2BP2	3.56177	3.3034	9.59472	3.27e-08	7.59e-07	9.17707
ENSG00000186340	THBS2	3.56361	4.66319	7.00197	2.33e-06	1.87e-05	4.83226
ENSG00000169604	ANTXR1	3.56484	3.88332	5.497	4.16e-05	0.000177067	1.93785
ENSG00000182195	LDOC1	3.57553	3.96994	6.01417	1.49e-05	7.88e-05	2.97299
ENSG00000136193	SCRN1	3.57766	3.06804	9.74878	2.6e-08	6.42e-07	9.39874
ENSG00000197261	C6orf141	3.58586	4.21693	5.64503	3.09e-05	0.000139351	2.22653
ENSG00000073067	CYP2W1	3.58888	1.80852	10.1878	1.38e-08	3.94e-07	9.98725
ENSG00000130635	COL5A1	3.59444	5.14465	8.37615	2.19e-07	3.08e-06	7.21986
ENSG00000124429	POF1B	3.59625	1.83611	9.04007	7.6e-08	1.42e-06	8.25168
ENSG00000042493	CAPG	3.59869	4.89085	9.28493	5.22e-08	1.07e-06	8.68164
ENSG00000064651	SLC12A2	3.6081	4.24847	5.88335	1.93e-05	9.64e-05	2.70373
ENSG00000125869	LAMP5	3.61901	1.91234	5.80769	2.24e-05	0.000108254	2.45209
ENSG00000170921	TANC2	3.6214	2.68344	13.5506	1.91e-10	1.81e-08	14.2922
ENSG00000166557	TMED3	3.6284	4.67389	16.4005	9.7e-12	2.35e-09	17.1805
ENSG00000205795	CYS1	3.63155	2.63445	6.10147	1.26e-05	6.9e-05	3.09436
ENSG00000103089	FA2H	3.63243	1.69531	10.964	4.7e-09	1.79e-07	11.0728
ENSG00000135052	GOLM1	3.63679	4.6587	10.2698	1.23e-08	3.61e-07	10.1483
ENSG00000105855	ITGB8	3.64362	2.18012	10.8166	5.73e-09	2.07e-07	10.8854
ENSG00000103534	TMC5	3.6468	1.76181	5.52274	3.95e-05	0.000170114	1.8651
ENSG00000214290	COLCA2	3.64713	2.44655	9.45132	4.05e-08	8.91e-07	8.91866
ENSG00000112312	GMNN	3.64942	4.71621	9.59803	3.25e-08	7.56e-07	9.16359
[truncated: 221 more rows]
