# Supplementary material for: Genome-wide analysis of long noncoding RNA and mRNA co-expression profile in intrahepatic cholangiocarcinoma tissue by RNA sequencing
Source: Oncotarget. 2017 Feb 24;8(16):26591–9. doi: 10.18632/oncotarget.15721 (PMC5432281; doi:10.18632/oncotarget.15721)
Supplement: Supplementary file 4 [file oncotarget-08-26591-s004.xlsx]

## Sheet: spearman
lncRNA Ensemble ID	Gene Symbol	Coef	pvalue	mRNA Ensemble ID	mRNA Gene Symbol
ENSG00000248740	RP11-328K4.1	-0.9508	0	ENSG00000006125	AP2B1
ENSG00000248740	RP11-328K4.1	-0.9508	0	ENSG00000185453	C19orf68
ENSG00000248740	RP11-328K4.1	0.9553	0	ENSG00000090539	CHRD
ENSG00000248740	RP11-328K4.1	-0.9553	0	ENSG00000150938	CRIM1
ENSG00000248740	RP11-328K4.1	-0.9643	0	ENSG00000181104	F2R
ENSG00000248740	RP11-328K4.1	-0.9598	0	ENSG00000196371	FUT4
ENSG00000248740	RP11-328K4.1	-0.9688	0	ENSG00000138448	ITGAV
ENSG00000248740	RP11-328K4.1	-0.9688	0	ENSG00000176658	MYO1D
ENSG00000248740	RP11-328K4.1	-0.9508	0	ENSG00000067141	NEO1
ENSG00000248740	RP11-328K4.1	-0.9553	0	ENSG00000087111	PIGS
ENSG00000248740	RP11-328K4.1	-0.9643	0	ENSG00000102934	PLLP
ENSG00000248740	RP11-328K4.1	-0.9553	0	ENSG00000168411	RFWD3
ENSG00000248740	RP11-328K4.1	-0.9508	0	ENSG00000147164	SNX12
ENSG00000248740	RP11-328K4.1	-0.9508	0	ENSG00000165752	STK32C
ENSG00000248740	RP11-328K4.1	-0.9643	0	ENSG00000163235	TGFA
ENSG00000248740	RP11-328K4.1	-0.9688	0	ENSG00000141510	TP53
ENSG00000248740	RP11-328K4.1	-0.9508	0	ENSG00000115652	UXS1
ENSG00000249173	LINC01093	0.9514	0	ENSG00000138075	ABCG5
ENSG00000249173	LINC01093	0.9514	0	ENSG00000125730	C3
ENSG00000249173	LINC01093	-0.9603	0	ENSG00000122642	FKBP9
ENSG00000249173	LINC01093	-0.9514	0	ENSG00000198542	ITGBL1
ENSG00000249173	LINC01093	-0.9779	0	ENSG00000067141	NEO1
ENSG00000249173	LINC01093	0.9559	0	ENSG00000137713	PPP2R1B
ENSG00000249173	LINC01093	-0.9603	0	ENSG00000183943	PRKX
ENSG00000249173	LINC01093	-0.9559	0	ENSG00000169100	SLC25A6
ENSG00000237949	LINC00844	0.9514	0	ENSG00000183549	ACSM5
ENSG00000237949	LINC00844	0.9647	0	ENSG00000130203	APOE
ENSG00000237949	LINC00844	0.9779	0	ENSG00000118520	ARG1
ENSG00000237949	LINC00844	0.9559	0	ENSG00000145692	BHMT
ENSG00000237949	LINC00844	0.9559	0	ENSG00000134389	CFHR5
ENSG00000237949	LINC00844	0.9559	0	ENSG00000136305	CIDEB
ENSG00000237949	LINC00844	0.9557	0	ENSG00000160202	CRYAA
ENSG00000237949	LINC00844	0.9569	0	ENSG00000182156	ENPP7
ENSG00000237949	LINC00844	0.9559	0	ENSG00000122194	PLG
ENSG00000237949	LINC00844	0.9559	0	ENSG00000110436	SLC1A2
ENSG00000237949	LINC00844	0.9514	0	ENSG00000139209	SLC38A4
ENSG00000237949	LINC00844	0.9514	0	ENSG00000111181	SLC6A12
ENSG00000243818	RP11-372E1.4	0.9514	0	ENSG00000248144	ADH1C
ENSG00000243818	RP11-372E1.4	0.9525	0	ENSG00000104938	CLEC4M
ENSG00000239799	ITIH4-AS1	0.9549	0	ENSG00000130173	C19orf80
ENSG00000239799	ITIH4-AS1	-0.9659	0	ENSG00000179958	DCTPP1
ENSG00000239799	ITIH4-AS1	-0.9549	0	ENSG00000104341	LAPTM4B
ENSG00000239799	ITIH4-AS1	-0.9637	0	ENSG00000174514	MFSD4
ENSG00000239799	ITIH4-AS1	-0.9505	0	ENSG00000013364	MVP
ENSG00000239799	ITIH4-AS1	-0.9505	0	ENSG00000101079	NDRG3
ENSG00000248709	CTC-505O3.2	0.9734	0	ENSG00000204653	ASPDH
ENSG00000248709	CTC-505O3.2	-0.9512	0	ENSG00000169213	RAB3B
ENSG00000248709	CTC-505O3.2	0.9578	0	ENSG00000115255	REEP6
ENSG00000236882	LINC01554	-0.9659	0	ENSG00000185453	C19orf68
ENSG00000236882	LINC01554	-0.9505	0	ENSG00000160211	G6PD
ENSG00000236882	LINC01554	-0.9549	0	ENSG00000115652	UXS1
ENSG00000236882	LINC01554	-0.9593	0	ENSG00000204604	ZNF468
ENSG00000250056	LINC01018	0.956	0	ENSG00000075239	ACAT1
ENSG00000250056	LINC01018	0.9516	0	ENSG00000183549	ACSM5
ENSG00000250056	LINC01018	-0.9692	0	ENSG00000115009	CCL20
ENSG00000250056	LINC01018	0.956	0	ENSG00000165475	CRYL1
ENSG00000250056	LINC01018	0.9514	0	ENSG00000095596	CYP26A1
ENSG00000250056	LINC01018	0.9516	0	ENSG00000160868	CYP3A4
ENSG00000250056	LINC01018	0.9516	0	ENSG00000138792	ENPEP
ENSG00000250056	LINC01018	0.9516	0	ENSG00000115363	EVA1A
ENSG00000250056	LINC01018	0.956	0	ENSG00000086205	FOLH1
ENSG00000250056	LINC01018	0.956	0	ENSG00000151892	GFRA1
ENSG00000250056	LINC01018	0.9604	0	ENSG00000117594	HSD11B1
ENSG00000250056	LINC01018	0.9604	0	ENSG00000121361	KCNJ8
ENSG00000250056	LINC01018	0.956	0	ENSG00000198670	LPA
ENSG00000250056	LINC01018	0.9516	0	ENSG00000133800	LYVE1
ENSG00000250056	LINC01018	-0.9604	0	ENSG00000131188	PRR7
ENSG00000250056	LINC01018	0.9648	0	ENSG00000135069	PSAT1
ENSG00000250056	LINC01018	0.956	0	ENSG00000117601	SERPINC1
ENSG00000205865	FAM99B	0.9505	0	ENSG00000138075	ABCG5
ENSG00000205865	FAM99B	0.9769	0	ENSG00000234906	APOC2
ENSG00000205865	FAM99B	0.9769	0	ENSG00000166278	C2
ENSG00000205865	FAM99B	0.9549	0	ENSG00000134463	ECHDC3
ENSG00000205865	FAM99B	-0.9527	0	ENSG00000138448	ITGAV
ENSG00000205865	FAM99B	-0.9549	0	ENSG00000186472	PCLO
ENSG00000205865	FAM99B	0.9549	0	ENSG00000141622	RNF165
ENSG00000223956	RP4-710M16.2	-0.9604	0	ENSG00000166147	FBN1
ENSG00000223956	RP4-710M16.2	-0.9516	0	ENSG00000155254	MARVELD1
ENSG00000223956	RP4-710M16.2	-0.9516	0	ENSG00000196950	SLC39A10
ENSG00000205866	FAM99A	-0.9516	0	ENSG00000168615	ADAM9
ENSG00000205866	FAM99A	0.9604	0	ENSG00000118137	APOA1
ENSG00000205866	FAM99A	0.978	0	ENSG00000234906	APOC2
ENSG00000205866	FAM99A	0.9648	0	ENSG00000110245	APOC3
ENSG00000205866	FAM99A	0.9516	0	ENSG00000166391	MOGAT2
ENSG00000205866	FAM99A	0.9648	0	ENSG00000115255	REEP6
ENSG00000235200	RP4-763G1.2	-0.9534	0	ENSG00000131473	ACLY
ENSG00000235200	RP4-763G1.2	-0.9667	0	ENSG00000104738	MCM4
ENSG00000235200	RP4-763G1.2	0.9578	0	ENSG00000106384	MOGAT3
ENSG00000235200	RP4-763G1.2	0.9623	0	ENSG00000188001	TPRG1
ENSG00000228923	AP000355.2	-0.9559	0	ENSG00000146856	AGBL3
ENSG00000228923	AP000355.2	-0.9514	0	ENSG00000048342	CC2D2A
ENSG00000228923	AP000355.2	0.9559	0	ENSG00000161031	PGLYRP2
ENSG00000228923	AP000355.2	0.9559	0	ENSG00000005421	PON1
ENSG00000228923	AP000355.2	0.9691	0	ENSG00000141485	SLC13A5
ENSG00000228923	AP000355.2	0.9559	0	ENSG00000137204	SLC22A7
ENSG00000250436	RP11-622A1.2	0.9516	0	ENSG00000079557	AFM
ENSG00000250436	RP11-622A1.2	0.956	0	ENSG00000187546	AGMO
ENSG00000250436	RP11-622A1.2	0.9692	0	ENSG00000136872	ALDOB
ENSG00000250436	RP11-622A1.2	0.9603	0	ENSG00000174990	CA5A
ENSG00000250436	RP11-622A1.2	-0.9648	0	ENSG00000178531	CTXN1
ENSG00000250436	RP11-622A1.2	0.9692	0	ENSG00000138115	CYP2C8
ENSG00000250436	RP11-622A1.2	-0.9516	0	ENSG00000077782	FGFR1
ENSG00000250436	RP11-622A1.2	0.956	0	ENSG00000117305	HMGCL
ENSG00000250436	RP11-622A1.2	0.956	0	ENSG00000025423	HSD17B6
ENSG00000250436	RP11-622A1.2	0.9516	0	ENSG00000166819	PLIN1
ENSG00000250436	RP11-622A1.2	0.9516	0	ENSG00000187045	TMPRSS6
ENSG00000254211	LINC01485	0.9516	0	ENSG00000126231	PROZ
ENSG00000178803	ADORA2A-AS1	0.9736	0	ENSG00000187664	HAPLN4
ENSG00000178803	ADORA2A-AS1	0.9516	0	ENSG00000213996	TM6SF2
ENSG00000178803	ADORA2A-AS1	0.9516	0	ENSG00000100024	UPB1
ENSG00000261012	RP11-116D2.1	0.9692	0	ENSG00000130208	APOC1
ENSG00000261012	RP11-116D2.1	-0.9692	0	ENSG00000151693	ASAP2
ENSG00000261012	RP11-116D2.1	0.956	0	ENSG00000125730	C3
ENSG00000261012	RP11-116D2.1	-0.9604	0	ENSG00000102034	ELF4
ENSG00000261012	RP11-116D2.1	-0.9648	0	ENSG00000161682	FAM171A2
ENSG00000261012	RP11-116D2.1	-0.9692	0	ENSG00000143674	MLK4
ENSG00000261012	RP11-116D2.1	-0.9516	0	ENSG00000171843	MLLT3
ENSG00000261012	RP11-116D2.1	0.978	0	ENSG00000129214	SHBG
ENSG00000261012	RP11-116D2.1	0.9516	0	ENSG00000142484	TM4SF5
ENSG00000258460	RP11-168L7.1	NA	NA	NA	NA
ENSG00000261183	RP11-532F12.5	NA	NA	NA	NA
ENSG00000231487	AP006285.7	-0.9516	0	ENSG00000160211	G6PD
ENSG00000227117	HORMAD2-AS1	0.9549	0	ENSG00000164089	ETNPPL
ENSG00000258867	LINC01146	0.9824	0	ENSG00000023330	ALAS1
ENSG00000258867	LINC01146	0.9516	0	ENSG00000130988	RGN
ENSG00000224739	AC016735.1	NA	NA	NA	NA
ENSG00000229953	RP11-284F21.7	0.9681	0	ENSG00000143153	ATP1B1
ENSG00000229953	RP11-284F21.7	-0.9593	0	ENSG00000139914	FITM1
ENSG00000267391	RP11-1151B14.3	0.9556	0	ENSG00000147576	ADHFE1
ENSG00000267391	RP11-1151B14.3	0.9556	0	ENSG00000204444	APOM
ENSG00000267391	RP11-1151B14.3	0.9712	0	ENSG00000160862	AZGP1
ENSG00000267391	RP11-1151B14.3	0.9512	0	ENSG00000136457	CHAD
ENSG00000267391	RP11-1151B14.3	0.9667	0	ENSG00000169738	DCXR
ENSG00000267391	RP11-1151B14.3	-0.9506	0	ENSG00000080224	EPHA6
ENSG00000267391	RP11-1151B14.3	0.9601	0	ENSG00000130005	GAMT
ENSG00000267391	RP11-1151B14.3	0.9556	0	ENSG00000117305	HMGCL
ENSG00000267391	RP11-1151B14.3	0.9667	0	ENSG00000213398	LCAT
ENSG00000267391	RP11-1151B14.3	0.9534	0	ENSG00000083807	SLC27A5
ENSG00000267391	RP11-1151B14.3	0.9601	0	ENSG00000065054	SLC9A3R2
ENSG00000267391	RP11-1151B14.3	-0.9534	0	ENSG00000117632	STMN1
ENSG00000225756	DBH-AS1	0.9692	0	ENSG00000168237	GLYCTK
ENSG00000225756	DBH-AS1	-0.978	0	ENSG00000123610	TNFAIP6
ENSG00000229740	U91324.1	-0.9508	0	ENSG00000140937	CDH11
ENSG00000229740	U91324.1	-0.9508	0	ENSG00000035115	SH3YL1
ENSG00000229740	U91324.1	-0.9598	0	ENSG00000100271	TTLL1
ENSG00000237767	LINC01370	-0.9562	0	ENSG00000154380	ENAH
ENSG00000237767	LINC01370	-0.9516	0	ENSG00000150093	ITGB1
ENSG00000237767	LINC01370	-0.9516	0	ENSG00000104341	LAPTM4B
ENSG00000271992	RP11-42O15.3	-0.9534	0	ENSG00000213719	CLIC1
ENSG00000204588	LINC01123	0.956	0	ENSG00000168005	C11orf84
ENSG00000204588	LINC01123	0.9604	0	ENSG00000115380	EFEMP1
ENSG00000204588	LINC01123	0.9604	0	ENSG00000258947	TUBB3
ENSG00000204588	LINC01123	0.956	0	ENSG00000196705	ZNF431
ENSG00000229005	HNF4A-AS1	0.9556	0	ENSG00000187758	ADH1A
ENSG00000229005	HNF4A-AS1	0.9845	0	ENSG00000145692	BHMT
ENSG00000229005	HNF4A-AS1	0.9601	0	ENSG00000021826	CPS1
ENSG00000229005	HNF4A-AS1	0.9667	0	ENSG00000145708	CRHBP
ENSG00000229005	HNF4A-AS1	0.9578	0	ENSG00000165475	CRYL1
ENSG00000229005	HNF4A-AS1	0.9667	0	ENSG00000140505	CYP1A2
ENSG00000229005	HNF4A-AS1	0.9685	0	ENSG00000197838	CYP2A13
ENSG00000229005	HNF4A-AS1	0.9845	0	ENSG00000160868	CYP3A4
ENSG00000229005	HNF4A-AS1	0.9601	0	ENSG00000180432	CYP8B1
ENSG00000229005	HNF4A-AS1	0.9512	0	ENSG00000163687	DNASE1L3
ENSG00000229005	HNF4A-AS1	0.9645	0	ENSG00000158104	HPD
ENSG00000229005	HNF4A-AS1	0.9734	0	ENSG00000121361	KCNJ8
ENSG00000229005	HNF4A-AS1	0.9645	0	ENSG00000080709	KCNN2
ENSG00000229005	HNF4A-AS1	0.9667	0	ENSG00000036473	OTC
ENSG00000229005	HNF4A-AS1	0.9689	0	ENSG00000100889	PCK2
ENSG00000229005	HNF4A-AS1	0.9512	0	ENSG00000123453	SARDH
ENSG00000229005	HNF4A-AS1	0.9689	0	ENSG00000117601	SERPINC1
ENSG00000229005	HNF4A-AS1	0.9712	0	ENSG00000100652	SLC10A1
ENSG00000229005	HNF4A-AS1	0.9512	0	ENSG00000140263	SORD
ENSG00000229005	HNF4A-AS1	0.97	0	ENSG00000162460	TMEM82
ENSG00000231013	AC013275.2	0.9516	0	ENSG00000213420	GPC2
ENSG00000231013	AC013275.2	0.9516	0	ENSG00000184216	IRAK1
ENSG00000231013	AC013275.2	0.9648	0	ENSG00000183340	JRKL
ENSG00000231013	AC013275.2	0.9516	0	ENSG00000198920	KIAA0753
ENSG00000231013	AC013275.2	0.9692	0	ENSG00000079257	LXN
ENSG00000231013	AC013275.2	0.9604	0	ENSG00000170962	PDGFD
ENSG00000231013	AC013275.2	0.9604	0	ENSG00000155366	RHOC
ENSG00000231013	AC013275.2	0.956	0	ENSG00000103494	RPGRIP1L
ENSG00000227036	LINC00511	0.978	0	ENSG00000006534	ALDH3B1
ENSG00000130600	H19	-0.9604	0	ENSG00000150938	CRIM1
ENSG00000130600	H19	-0.956	0	ENSG00000087338	GMCL1
ENSG00000130600	H19	0.9681	0	ENSG00000147573	TRIM55
ENSG00000130600	H19	-0.9516	0	ENSG00000108828	VAT1
ENSG00000130600	H19	-0.9505	0	ENSG00000162078	ZG16B
ENSG00000241224	FLJ22763	0.9643	0	ENSG00000143921	ABCG8
ENSG00000241224	FLJ22763	0.9508	0	ENSG00000122787	AKR1D1
ENSG00000241224	FLJ22763	0.9598	0	ENSG00000136872	ALDOB
ENSG00000241224	FLJ22763	0.9508	0	ENSG00000118520	ARG1
ENSG00000241224	FLJ22763	0.9733	0	ENSG00000161267	BDH1
ENSG00000241224	FLJ22763	0.9505	0	ENSG00000160202	CRYAA
ENSG00000241224	FLJ22763	0.9508	0	ENSG00000138115	CYP2C8
ENSG00000241224	FLJ22763	0.9688	0	ENSG00000110887	DAO
ENSG00000241224	FLJ22763	0.9553	0	ENSG00000113790	EHHADH
ENSG00000241224	FLJ22763	0.9598	0	ENSG00000180210	F2
ENSG00000241224	FLJ22763	-0.9553	0	ENSG00000167695	FAM57A
ENSG00000241224	FLJ22763	0.9508	0	ENSG00000142748	FCN3
ENSG00000241224	FLJ22763	0.9553	0	ENSG00000149124	GLYAT
ENSG00000241224	FLJ22763	0.9508	0	ENSG00000101323	HAO1
ENSG00000241224	FLJ22763	0.9553	0	ENSG00000122194	PLG
ENSG00000241224	FLJ22763	0.9508	0	ENSG00000005421	PON1
ENSG00000241224	FLJ22763	0.9598	0	ENSG00000100003	SEC14L2
ENSG00000241224	FLJ22763	0.9553	0	ENSG00000184999	SLC22A10
ENSG00000241224	FLJ22763	0.9733	0	ENSG00000204219	TCEA3
ENSG00000241224	FLJ22763	-0.9553	0	ENSG00000155755	TMEM237
ENSG00000251164	HULC	0.9516	0	ENSG00000165471	MBL2
ENSG00000227306	AP006285.6	0.9508	0	ENSG00000090539	CHRD
ENSG00000227306	AP006285.6	0.9518	0	ENSG00000156885	COX6A2
ENSG00000227306	AP006285.6	-0.9508	0	ENSG00000154380	ENAH
ENSG00000227306	AP006285.6	-0.9643	0	ENSG00000104341	LAPTM4B
ENSG00000227306	AP006285.6	-0.9553	0	ENSG00000197965	MPZL1
ENSG00000227306	AP006285.6	-0.9598	0	ENSG00000153179	RASSF3
ENSG00000227306	AP006285.6	-0.9508	0	ENSG00000080345	RIF1
ENSG00000248884	CTC-537E7.3	NA	NA	NA	NA
ENSG00000259970	AC099668.5	-0.9736	0	ENSG00000172379	ARNT2
ENSG00000259970	AC099668.5	-0.9648	0	ENSG00000072832	CRMP1
ENSG00000259970	AC099668.5	0.9648	0	ENSG00000130222	GADD45G
ENSG00000225765	AC068535.3	-0.9559	0	ENSG00000082458	DLG3
ENSG00000225765	AC068535.3	-0.9603	0	ENSG00000123094	RASSF8
ENSG00000225765	AC068535.3	-0.9559	0	ENSG00000147526	TACC1
ENSG00000175772	LINC01106	0.9692	0	ENSG00000258947	TUBB3
ENSG00000233392	AC104809.4	0.9559	0	ENSG00000198848	CES1
ENSG00000233392	AC104809.4	0.9647	0	ENSG00000213996	TM6SF2
ENSG00000249096	RP11-290F5.1	0.9692	0	ENSG00000164742	ADCY1
ENSG00000249096	RP11-290F5.1	0.9692	0	ENSG00000107736	CDH23
ENSG00000249096	RP11-290F5.1	0.956	0	ENSG00000187664	HAPLN4
ENSG00000249096	RP11-290F5.1	0.9516	0	ENSG00000121361	KCNJ8
ENSG00000249096	RP11-290F5.1	0.9516	0	ENSG00000204099	NEU4
ENSG00000249096	RP11-290F5.1	0.9516	0	ENSG00000213996	TM6SF2
ENSG00000249364	RP11-434D9.1	NA	NA	NA	NA
ENSG00000257556	RP11-44N21.1	0.9516	0	ENSG00000197774	EME2
ENSG00000257556	RP11-44N21.1	0.956	0	ENSG00000103253	HAGHL
ENSG00000257556	RP11-44N21.1	0.9648	0	ENSG00000072682	P4HA2
ENSG00000249859	PVT1	NA	NA	NA	NA
ENSG00000257878	RP11-256L6.3	0.9692	0	ENSG00000123843	C4BPB
ENSG00000257878	RP11-256L6.3	-0.956	0	ENSG00000182952	HMGN4
ENSG00000272405	RP11-284F21.10	0.9604	0	ENSG00000151012	SLC7A11
ENSG00000224081	LINC01057	0.9648	0	ENSG00000107984	DKK1
ENSG00000224081	LINC01057	0.956	0	ENSG00000125841	NRSN2
ENSG00000204860	FAM201A	-0.978	0	ENSG00000080618	CPB2
ENSG00000204860	FAM201A	-0.9516	0	ENSG00000120054	CPN1
ENSG00000204860	FAM201A	-0.9648	0	ENSG00000184500	PROS1
ENSG00000204860	FAM201A	0.956	0	ENSG00000174669	SLC29A2
ENSG00000196553	LINC00238	0.9553	0	ENSG00000120437	ACAT2
ENSG00000196553	LINC00238	0.9508	0	ENSG00000108381	ASPA
ENSG00000196553	LINC00238	0.9508	0	ENSG00000165410	CFL2
ENSG00000196553	LINC00238	-0.9595	0	ENSG00000049283	EPN3
ENSG00000196553	LINC00238	-0.9553	0	ENSG00000106211	HSPB1
ENSG00000196553	LINC00238	-0.9598	0	ENSG00000100379	KCTD17
ENSG00000196553	LINC00238	0.9598	0	ENSG00000052802	MSMO1
ENSG00000196553	LINC00238	-0.9688	0	ENSG00000006025	OSBPL7
ENSG00000196553	LINC00238	-0.9553	0	ENSG00000135845	PIGC
ENSG00000196553	LINC00238	-0.9553	0	ENSG00000127564	PKMYT1
ENSG00000196553	LINC00238	-0.9508	0	ENSG00000204531	POU5F1
ENSG00000196553	LINC00238	-0.9598	0	ENSG00000167608	TMC4
ENSG00000254235	RP11-115J16.1	0.9593	0	ENSG00000143921	ABCG8
ENSG00000254235	RP11-115J16.1	0.9637	0	ENSG00000060971	ACAA1
ENSG00000254235	RP11-115J16.1	0.9525	0	ENSG00000174990	CA5A
ENSG00000254235	RP11-115J16.1	0.9549	0	ENSG00000100197	CYP2D6
ENSG00000254235	RP11-115J16.1	0.9637	0	ENSG00000110887	DAO
ENSG00000254235	RP11-115J16.1	0.9637	0	ENSG00000113790	EHHADH
ENSG00000254235	RP11-115J16.1	0.9659	0	ENSG00000142748	FCN3
ENSG00000254235	RP11-115J16.1	0.9549	0	ENSG00000117305	HMGCL
ENSG00000254235	RP11-115J16.1	0.9725	0	ENSG00000100003	SEC14L2
ENSG00000254235	RP11-115J16.1	-0.9593	0	ENSG00000155755	TMEM237
ENSG00000254235	RP11-115J16.1	0.9571	0	ENSG00000187045	TMPRSS6
ENSG00000172965	MIR4435-1HG	0.9553	0	ENSG00000178776	C5orf46
ENSG00000172965	MIR4435-1HG	-0.9648	0	ENSG00000121691	CAT
ENSG00000232451	AC016768.1	0.9553	0	ENSG00000079557	AFM
ENSG00000232451	AC016768.1	0.9595	0	ENSG00000174990	CA5A
ENSG00000232451	AC016768.1	0.9508	0	ENSG00000134463	ECHDC3
ENSG00000232451	AC016768.1	0.9744	0	ENSG00000147573	TRIM55
ENSG00000267530	AC006273.5	0.9692	0	ENSG00000152056	AP1S3
ENSG00000267530	AC006273.5	0.9648	0	ENSG00000104889	RNASEH2A
ENSG00000267530	AC006273.5	0.9516	0	ENSG00000136193	SCRN1
ENSG00000259417	LINC01314	0.956	0	ENSG00000143921	ABCG8
ENSG00000259417	LINC01314	0.956	0	ENSG00000060971	ACAA1
ENSG00000259417	LINC01314	0.9735	0	ENSG00000174990	CA5A
ENSG00000259417	LINC01314	0.9516	0	ENSG00000122756	CNTFR
ENSG00000259417	LINC01314	0.9692	0	ENSG00000142748	FCN3
ENSG00000259417	LINC01314	-0.9516	0	ENSG00000163507	KIAA1524
ENSG00000259417	LINC01314	0.9516	0	ENSG00000124253	PCK1
ENSG00000271239	RP11-238F2.1	0.9712	0	ENSG00000187546	AGMO
ENSG00000271239	RP11-238F2.1	0.9667	0	ENSG00000103569	AQP9
ENSG00000271239	RP11-238F2.1	0.9534	0	ENSG00000039537	C6
ENSG00000271239	RP11-238F2.1	0.9534	0	ENSG00000244414	CFHR1
ENSG00000271239	RP11-238F2.1	0.9667	0	ENSG00000134716	CYP2J2
ENSG00000271239	RP11-238F2.1	0.9667	0	ENSG00000186115	CYP4F2
ENSG00000271239	RP11-238F2.1	0.9667	0	ENSG00000186529	CYP4F3
ENSG00000271239	RP11-238F2.1	0.9578	0	ENSG00000213512	GBP7
ENSG00000271239	RP11-238F2.1	0.9556	0	ENSG00000145321	GC
ENSG00000271239	RP11-238F2.1	-0.9578	0	ENSG00000160360	GPSM1
ENSG00000271239	RP11-238F2.1	0.9556	0	ENSG00000101323	HAO1
ENSG00000271239	RP11-238F2.1	0.9578	0	ENSG00000025423	HSD17B6
ENSG00000271239	RP11-238F2.1	0.9512	0	ENSG00000166035	LIPC
ENSG00000271239	RP11-238F2.1	-0.9712	0	ENSG00000132688	NES
ENSG00000271239	RP11-238F2.1	0.9534	0	ENSG00000105852	PON3
ENSG00000271239	RP11-238F2.1	0.9512	0	ENSG00000116690	PRG4
ENSG00000271239	RP11-238F2.1	0.9667	0	ENSG00000149742	SLC22A9
ENSG00000271239	RP11-238F2.1	0.9667	0	ENSG00000134538	SLCO1B1
ENSG00000271239	RP11-238F2.1	0.9534	0	ENSG00000109181	UGT2B10
ENSG00000251637	RP11-119D9.1	0.9516	0	ENSG00000136881	BAAT
ENSG00000251637	RP11-119D9.1	-0.956	0	ENSG00000172432	GTPBP2
ENSG00000259108	CTD-3098H1.2	NA	NA	NA	NA
ENSG00000230333	AC004538.3	0.9516	0	ENSG00000132855	ANGPTL3
ENSG00000230333	AC004538.3	0.9516	0	ENSG00000117009	KMO
ENSG00000230333	AC004538.3	0.9648	0	ENSG00000198732	SMOC1
ENSG00000226699	RP11-122K13.7	0.9647	0	ENSG00000185432	METTL7A
ENSG00000229484	RP5-888M10.2	-0.9608	0	ENSG00000143797	MBOAT2
ENSG00000253666	KB-1615E4.2	0.9604	0	ENSG00000125746	EML2
ENSG00000253666	KB-1615E4.2	0.9593	0	ENSG00000125850	OVOL2
ENSG00000196167	COLCA1	NA	NA	NA	NA
ENSG00000231948	HS1BP3-IT1	-0.9516	0	ENSG00000236699	ARHGEF38
ENSG00000231948	HS1BP3-IT1	0.9516	0	ENSG00000197444	OGDHL
ENSG00000203499	FAM83H-AS1	0.956	0	ENSG00000163362	C1orf106
ENSG00000203499	FAM83H-AS1	0.9559	0	ENSG00000168143	FAM83B
ENSG00000203499	FAM83H-AS1	0.9736	0	ENSG00000164951	PDP1
ENSG00000203499	FAM83H-AS1	-0.9549	0	ENSG00000121871	SLITRK3
ENSG00000203499	FAM83H-AS1	0.9604	0	ENSG00000125398	SOX9
ENSG00000203499	FAM83H-AS1	0.956	0	ENSG00000162738	VANGL2
ENSG00000203499	FAM83H-AS1	0.9516	0	ENSG00000165238	WNK2
ENSG00000269976	RP11-130L8.2	0.9604	0	ENSG00000154262	ABCA6
ENSG00000269976	RP11-130L8.2	0.956	0	ENSG00000183747	ACSM2A
ENSG00000269976	RP11-130L8.2	0.978	0	ENSG00000066813	ACSM2B
ENSG00000269976	RP11-130L8.2	0.956	0	ENSG00000107736	CDH23
ENSG00000269976	RP11-130L8.2	0.9648	0	ENSG00000243710	CFAP57
ENSG00000269976	RP11-130L8.2	0.9681	0	ENSG00000021461	CYP3A43
ENSG00000269976	RP11-130L8.2	-0.9516	0	ENSG00000076864	RAP1GAP
ENSG00000260899	RP11-2C24.4	NA	NA	NA	NA
ENSG00000233627	C4A-AS1	-0.9692	0	ENSG00000010932	FMO1
ENSG00000233627	C4A-AS1	-0.956	0	ENSG00000087111	PIGS
ENSG00000243694	RP11-6B4.1	NA	NA	NA	NA
ENSG00000263400	TMEM220-AS1	0.9648	0	ENSG00000166816	LDHD
ENSG00000263400	TMEM220-AS1	0.9516	0	ENSG00000144040	SFXN5
ENSG00000236754	AC004019.13	0.956	0	ENSG00000166123	GPT2
ENSG00000236754	AC004019.13	0.9604	0	ENSG00000143257	NR1I3
ENSG00000177410	ZFAS1	0.9516	0	ENSG00000130787	HIP1R
ENSG00000177410	ZFAS1	0.956	0	ENSG00000152137	HSPB8
ENSG00000177410	ZFAS1	0.9692	0	ENSG00000175063	UBE2C
ENSG00000233590	RP11-153K11.3	-0.9559	0	ENSG00000185453	C19orf68
ENSG00000233590	RP11-153K11.3	-0.9559	0	ENSG00000115561	CHMP3
ENSG00000233590	RP11-153K11.3	-0.9603	0	ENSG00000143061	IGSF3
ENSG00000233590	RP11-153K11.3	-0.9559	0	ENSG00000138448	ITGAV
ENSG00000233590	RP11-153K11.3	0.9514	0	ENSG00000101605	MYOM1
ENSG00000233590	RP11-153K11.3	-0.9559	0	ENSG00000087111	PIGS
ENSG00000254577	RP11-484D2.4	NA	NA	NA	NA
ENSG00000264016	CTC-297N7.9	0.9703	0	ENSG00000162365	CYP4A22
ENSG00000264016	CTC-297N7.9	-0.9637	0	ENSG00000158856	DMTN
ENSG00000264016	CTC-297N7.9	0.9549	0	ENSG00000073060	SCARB1
ENSG00000264016	CTC-297N7.9	0.9593	0	ENSG00000143416	SELENBP1
ENSG00000264016	CTC-297N7.9	0.9637	0	ENSG00000187824	TMEM220
ENSG00000264569	RP13-650J16.1	0.9598	0	ENSG00000162482	AKR7A3
ENSG00000264569	RP13-650J16.1	0.9598	0	ENSG00000165140	FBP1
ENSG00000264569	RP13-650J16.1	0.9553	0	ENSG00000158104	HPD
ENSG00000264569	RP13-650J16.1	0.9508	0	ENSG00000139194	RBP5
ENSG00000264569	RP13-650J16.1	0.9553	0	ENSG00000178537	SLC25A20
ENSG00000264569	RP13-650J16.1	0.9553	0	ENSG00000083807	SLC27A5
ENSG00000264569	RP13-650J16.1	0.9598	0	ENSG00000198650	TAT
ENSG00000267580	CTD-2540B15.11	-0.9604	0	ENSG00000085063	CD59
ENSG00000267580	CTD-2540B15.11	-0.956	0	ENSG00000163624	CDS1
ENSG00000267580	CTD-2540B15.11	-0.956	0	ENSG00000118596	SLC16A7
ENSG00000254990	RP11-108O10.2	0.956	0	ENSG00000099954	CECR2
ENSG00000254990	RP11-108O10.2	0.9604	0	ENSG00000148965	SAA4
ENSG00000254990	RP11-108O10.2	0.956	0	ENSG00000163959	SLC51A
ENSG00000254990	RP11-108O10.2	-0.9516	0	ENSG00000154760	SLFN13
ENSG00000262995	CTD-2194A8.2	-0.956	0	ENSG00000006125	AP2B1
ENSG00000262995	CTD-2194A8.2	0.9516	0	ENSG00000130173	C19orf80
ENSG00000262995	CTD-2194A8.2	0.956	0	ENSG00000090539	CHRD
ENSG00000262995	CTD-2194A8.2	-0.9604	0	ENSG00000197965	MPZL1
ENSG00000262995	CTD-2194A8.2	0.9604	0	ENSG00000158571	PFKFB1
ENSG00000262995	CTD-2194A8.2	-0.956	0	ENSG00000163235	TGFA
ENSG00000228109	MFI2-AS1	0.956	0	ENSG00000213983	AP1G2
ENSG00000228109	MFI2-AS1	0.9604	0	ENSG00000142694	EVA1B
ENSG00000228109	MFI2-AS1	0.956	0	ENSG00000079691	LRRC16A
ENSG00000268230	CTD-2619J13.8	-0.956	0	ENSG00000109586	GALNT7
ENSG00000268230	CTD-2619J13.8	-0.9516	0	ENSG00000174938	SEZ6L2
ENSG00000225527	RP11-383B4.4	NA	NA	NA	NA
ENSG00000248685	RP11-548L20.1	0.9604	0	ENSG00000081051	AFP
ENSG00000227733	RP4-565E6.1	0.9736	0	ENSG00000198286	CARD11
ENSG00000227733	RP4-565E6.1	0.9516	0	ENSG00000186409	CCDC30
ENSG00000227733	RP4-565E6.1	0.9516	0	ENSG00000164114	MAP9
ENSG00000227733	RP4-565E6.1	0.9692	0	ENSG00000126460	PRRG2
ENSG00000227733	RP4-565E6.1	0.9648	0	ENSG00000128739	SNRPN
ENSG00000258793	RP11-404P21.3	0.9648	0	ENSG00000170312	CDK1
ENSG00000258793	RP11-404P21.3	0.9516	0	ENSG00000117724	CENPF
ENSG00000258793	RP11-404P21.3	-0.9681	0	ENSG00000156885	COX6A2
ENSG00000258793	RP11-404P21.3	0.9648	0	ENSG00000175203	DCTN2
ENSG00000258793	RP11-404P21.3	0.956	0	ENSG00000111247	RAD51AP1
ENSG00000266304	RP11-484N16.1	0.9508	0	ENSG00000005471	ABCB4
ENSG00000266304	RP11-484N16.1	-0.9508	0	ENSG00000182240	BACE2
ENSG00000266304	RP11-484N16.1	0.9518	0	ENSG00000156006	NAT2
ENSG00000266304	RP11-484N16.1	0.9598	0	ENSG00000163959	SLC51A
ENSG00000230921	HAO2-IT1	0.9549	0	ENSG00000226321	AC104809.3
ENSG00000263873	RP11-334E6.12	-0.9516	0	ENSG00000103876	FAH
ENSG00000263873	RP11-334E6.12	-0.9648	0	ENSG00000166819	PLIN1
ENSG00000197099	RP11-573D15.8	-0.9516	0	ENSG00000075223	SEMA3C
ENSG00000226711	FAM66C	-0.9593	0	ENSG00000182156	ENPP7
ENSG00000227388	RP11-112J3.16	-0.9604	0	ENSG00000119711	ALDH6A1
ENSG00000227388	RP11-112J3.16	0.956	0	ENSG00000198720	ANKRD13B
ENSG00000227388	RP11-112J3.16	0.956	0	ENSG00000105327	BBC3
ENSG00000227388	RP11-112J3.16	0.9601	0	ENSG00000172137	CALB2
ENSG00000227388	RP11-112J3.16	-0.9516	0	ENSG00000162391	FAM151A
ENSG00000227388	RP11-112J3.16	0.9516	0	ENSG00000196923	PDLIM7
ENSG00000227388	RP11-112J3.16	0.9516	0	ENSG00000187642	PERM1
ENSG00000227388	RP11-112J3.16	0.9648	0	ENSG00000134247	PTGFRN
ENSG00000227388	RP11-112J3.16	0.9516	0	ENSG00000243566	UPK3B
ENSG00000258604	AL161668.5	0.956	0	ENSG00000145692	BHMT
ENSG00000258604	AL161668.5	0.9516	0	ENSG00000164619	BMPER
ENSG00000258604	AL161668.5	0.9648	0	ENSG00000145708	CRHBP
ENSG00000258604	AL161668.5	0.9692	0	ENSG00000165475	CRYL1
ENSG00000258604	AL161668.5	0.9736	0	ENSG00000140505	CYP1A2
ENSG00000258604	AL161668.5	0.9912	0	ENSG00000160868	CYP3A4
ENSG00000258604	AL161668.5	0.9648	0	ENSG00000180432	CYP8B1
ENSG00000258604	AL161668.5	0.956	0	ENSG00000163687	DNASE1L3
ENSG00000258604	AL161668.5	0.956	0	ENSG00000117594	HSD11B1
ENSG00000258604	AL161668.5	0.9868	0	ENSG00000121361	KCNJ8
ENSG00000258604	AL161668.5	0.9516	0	ENSG00000100889	PCK2
ENSG00000258604	AL161668.5	0.9516	0	ENSG00000139194	RBP5
ENSG00000258604	AL161668.5	0.9736	0	ENSG00000123453	SARDH
ENSG00000258604	AL161668.5	0.9648	0	ENSG00000117601	SERPINC1
ENSG00000258604	AL161668.5	0.9824	0	ENSG00000100652	SLC10A1
ENSG00000258604	AL161668.5	0.9593	0	ENSG00000179636	TPPP2
ENSG00000214049	UCA1	NA	NA	NA	NA
ENSG00000237361	TUSC8	0.9578	0	ENSG00000168913	ENHO
ENSG00000237361	TUSC8	0.9534	0	ENSG00000109758	HGFAC
ENSG00000237361	TUSC8	0.9512	0	ENSG00000100024	UPB1
ENSG00000261578	RP11-21L23.2	0.9516	0	ENSG00000144852	NR1I2
ENSG00000261578	RP11-21L23.2	0.9648	0	ENSG00000120158	RCL1
ENSG00000261578	RP11-21L23.2	0.9505	0	ENSG00000144331	ZNF385B
ENSG00000269680	CTD-3128G10.6	0.956	0	ENSG00000189143	CLDN4
ENSG00000240291	RP11-499P20.2	-0.978	0	ENSG00000235863	B3GALT4
ENSG00000240291	RP11-499P20.2	0.978	0	ENSG00000241058	NSUN6
ENSG00000241570	PAQR9-AS1	NA	NA	NA	NA
ENSG00000250328	MGC32805	0.9505	0	ENSG00000151948	GLT1D1
ENSG00000230606	AC159540.1	-0.956	0	ENSG00000143921	ABCG8
ENSG00000230606	AC159540.1	-0.956	0	ENSG00000060971	ACAA1
ENSG00000230606	AC159540.1	0.9516	0	ENSG00000048342	CC2D2A
ENSG00000230606	AC159540.1	0.956	0	ENSG00000163001	CFAP36
ENSG00000230606	AC159540.1	-0.956	0	ENSG00000110887	DAO
ENSG00000230606	AC159540.1	0.956	0	ENSG00000185842	DNAH14
ENSG00000230606	AC159540.1	0.9516	0	ENSG00000167695	FAM57A
ENSG00000230606	AC159540.1	-0.956	0	ENSG00000009724	MASP2
ENSG00000230606	AC159540.1	-0.9516	0	ENSG00000100003	SEC14L2
ENSG00000230606	AC159540.1	-0.9516	0	ENSG00000137561	TTPA
ENSG00000257671	RP3-416H24.1	-0.956	0	ENSG00000205143	ARID3C
ENSG00000257671	RP3-416H24.1	0.956	0	ENSG00000161328	LRRC56
ENSG00000257671	RP3-416H24.1	0.9516	0	ENSG00000112559	MDFI
ENSG00000257671	RP3-416H24.1	0.9648	0	ENSG00000100968	NFATC4
ENSG00000249201	CTD-3080P12.3	-0.9516	0	ENSG00000130429	ARPC1B
ENSG00000254548	RP11-429J17.5	0.9562	0	ENSG00000185453	C19orf68
ENSG00000254548	RP11-429J17.5	0.9516	0	ENSG00000112812	PRSS16
ENSG00000238279	BX470102.3	NA	NA	NA	NA
ENSG00000260603	GS1-21A4.1	-0.9508	0	ENSG00000129195	FAM64A
ENSG00000260603	GS1-21A4.1	-0.9505	0	ENSG00000162975	KCNF1
ENSG00000260603	GS1-21A4.1	-0.9508	0	ENSG00000183091	NEB
ENSG00000272021	AC008592.8	-0.9556	0	ENSG00000187535	IFT140
ENSG00000272021	AC008592.8	-0.9689	0	ENSG00000204604	ZNF468
ENSG00000222041	LINC00152	0.9692	0	ENSG00000101412	E2F1
ENSG00000222041	LINC00152	0.956	0	ENSG00000184445	KNTC1
ENSG00000222041	LINC00152	0.9516	0	ENSG00000134247	PTGFRN
ENSG00000222041	LINC00152	0.9736	0	ENSG00000175643	RMI2
ENSG00000222041	LINC00152	0.9516	0	ENSG00000108106	UBE2S
ENSG00000272512	RP11-54O7.17	-0.9604	0	ENSG00000091583	APOH
ENSG00000272512	RP11-54O7.17	-0.9604	0	ENSG00000091513	TF
ENSG00000236341	RP5-1103B4.3	0.9598	0	ENSG00000075239	ACAT1
ENSG00000236341	RP5-1103B4.3	0.9688	0	ENSG00000091583	APOH
ENSG00000236341	RP5-1103B4.3	0.9643	0	ENSG00000021852	C8B
ENSG00000236341	RP5-1103B4.3	0.9508	0	ENSG00000140505	CYP1A2
ENSG00000236341	RP5-1103B4.3	0.9598	0	ENSG00000138792	ENPEP
ENSG00000236341	RP5-1103B4.3	0.9553	0	ENSG00000080709	KCNN2
ENSG00000236341	RP5-1103B4.3	0.9598	0	ENSG00000198670	LPA
ENSG00000236341	RP5-1103B4.3	0.9553	0	ENSG00000111700	SLCO1B3
ENSG00000182310	SPACA6P	0.956	0	ENSG00000134874	DZIP1
ENSG00000182310	SPACA6P	-0.9516	0	ENSG00000108924	HLF
ENSG00000182310	SPACA6P	0.956	0	ENSG00000133619	KRBA1
ENSG00000182310	SPACA6P	0.956	0	ENSG00000164877	MICALL2
ENSG00000182310	SPACA6P	0.9692	0	ENSG00000253731	PCDHGA6
ENSG00000182310	SPACA6P	0.956	0	ENSG00000090020	SLC9A1
ENSG00000182310	SPACA6P	0.9571	0	ENSG00000134668	SPOCD1
ENSG00000182310	SPACA6P	0.9516	0	ENSG00000198467	TPM2
ENSG00000230435	AC004160.4	-0.9534	0	ENSG00000197261	C6orf141
ENSG00000230435	AC004160.4	0.9578	0	ENSG00000126231	PROZ
ENSG00000223975	AP001048.4	0.9534	0	ENSG00000121410	A1BG
ENSG00000237036	ZEB1-AS1	NA	NA	NA	NA
ENSG00000254815	RP11-496I9.1	0.9736	0	ENSG00000204174	NPY4R
ENSG00000254815	RP11-496I9.1	0.9736	0	ENSG00000165799	RNASE7
ENSG00000203900	RP11-261N11.8	-0.9623	0	ENSG00000064042	LIMCH1
ENSG00000203900	RP11-261N11.8	-0.9534	0	ENSG00000262576	PCDHGA4
ENSG00000203900	RP11-261N11.8	-0.9556	0	ENSG00000117394	SLC2A1
ENSG00000262903	RP11-235E17.6	-0.9516	0	ENSG00000069431	ABCC9
ENSG00000262903	RP11-235E17.6	0.9604	0	ENSG00000173715	C11orf80
ENSG00000262903	RP11-235E17.6	-0.9549	0	ENSG00000180875	GREM2
ENSG00000262903	RP11-235E17.6	0.9516	0	ENSG00000085276	MECOM
ENSG00000262903	RP11-235E17.6	0.956	0	ENSG00000197747	S100A10
ENSG00000262903	RP11-235E17.6	-0.9868	0	ENSG00000073849	ST6GAL1
ENSG00000237338	FTCD-AS1	0.9505	0	ENSG00000170214	ADRA1B
ENSG00000237338	FTCD-AS1	0.9505	0	ENSG00000170509	HSD17B13
ENSG00000237338	FTCD-AS1	0.9505	0	ENSG00000103485	QPRT
ENSG00000237338	FTCD-AS1	0.9593	0	ENSG00000093217	XYLB
ENSG00000238045	AC009133.12	0.956	0	ENSG00000135976	ANKRD36
ENSG00000238045	AC009133.12	0.978	0	ENSG00000163001	CFAP36
ENSG00000238045	AC009133.12	0.978	0	ENSG00000084636	COL16A1
ENSG00000238045	AC009133.12	0.9516	0	ENSG00000089327	FXYD5
ENSG00000238045	AC009133.12	0.9516	0	ENSG00000167371	PRRT2
ENSG00000248008	DYNLL1-AS1	0.9593	0	ENSG00000261652	C15orf65
ENSG00000248008	DYNLL1-AS1	0.956	0	ENSG00000085063	CD59
ENSG00000248008	DYNLL1-AS1	0.9516	0	ENSG00000119661	DNAL1
ENSG00000248008	DYNLL1-AS1	0.9516	0	ENSG00000110906	KCTD10
ENSG00000248008	DYNLL1-AS1	0.9516	0	ENSG00000123416	TUBA1B
ENSG00000248008	DYNLL1-AS1	0.9648	0	ENSG00000178201	VN1R1
ENSG00000248008	DYNLL1-AS1	0.956	0	ENSG00000196693	ZNF33B
ENSG00000259974	LINC00261	-0.956	0	ENSG00000213719	CLIC1
ENSG00000259974	LINC00261	-0.9604	0	ENSG00000050165	DKK3
ENSG00000259974	LINC00261	-0.956	0	ENSG00000150760	DOCK1
ENSG00000259974	LINC00261	-0.9516	0	ENSG00000175115	PACS1
ENSG00000259974	LINC00261	-0.9604	0	ENSG00000176903	PNMA1
ENSG00000259974	LINC00261	-0.9692	0	ENSG00000175274	TP53I11
ENSG00000272141	RP11-465B22.8	0.9604	0	ENSG00000142798	HSPG2
ENSG00000272141	RP11-465B22.8	-0.956	0	ENSG00000145703	IQGAP2
ENSG00000272141	RP11-465B22.8	0.9516	0	ENSG00000100060	MFNG
ENSG00000272141	RP11-465B22.8	0.9516	0	ENSG00000164078	MST1R
ENSG00000272141	RP11-465B22.8	0.956	0	ENSG00000149782	PLCB3
ENSG00000272141	RP11-465B22.8	0.9516	0	ENSG00000100300	TSPO
ENSG00000245711	NADK2-AS1	0.956	0	ENSG00000132855	ANGPTL3
ENSG00000245711	NADK2-AS1	0.9604	0	ENSG00000132840	BHMT2
ENSG00000245711	NADK2-AS1	-0.956	0	ENSG00000162878	PKDCC
ENSG00000225138	CTD-2228K2.7	0.9692	0	ENSG00000105290	APLP1
ENSG00000264924	RP11-799B12.2	-0.9516	0	ENSG00000081721	DUSP12
ENSG00000264924	RP11-799B12.2	-0.9516	0	ENSG00000135622	SEMA4F
ENSG00000272068	RP11-284F21.9	NA	NA	NA	NA
ENSG00000259347	RP11-798K3.2	NA	NA	NA	NA
ENSG00000245694	CRNDE	0.9604	0	ENSG00000167779	IGFBP6
ENSG00000245694	CRNDE	0.9648	0	ENSG00000131389	SLC6A6
ENSG00000267288	RP13-890H12.2	0.9516	0	ENSG00000140525	FANCI
ENSG00000267288	RP13-890H12.2	0.956	0	ENSG00000005001	PRSS22
ENSG00000237907	LINC01430	NA	NA	NA	NA
ENSG00000262979	CTD-2047H16.2	0.9604	0	ENSG00000197959	DNM3
ENSG00000272430	RP11-38L15.8	0.9648	0	ENSG00000150656	CNDP1
ENSG00000272430	RP11-38L15.8	-0.9648	0	ENSG00000107984	DKK1
ENSG00000272430	RP11-38L15.8	-0.9648	0	ENSG00000129295	LRRC6
ENSG00000272430	RP11-38L15.8	-0.9736	0	ENSG00000125841	NRSN2
ENSG00000235269	AL162759.1	0.9559	0	ENSG00000124875	CXCL6
ENSG00000235269	AL162759.1	0.9514	0	ENSG00000117226	GBP3
ENSG00000235269	AL162759.1	0.9559	0	ENSG00000117906	RCN2
ENSG00000235269	AL162759.1	0.9647	0	ENSG00000179240	RP11-111M22.2
ENSG00000246334	PRR7-AS1	0.9637	0	ENSG00000144504	ANKMY1
ENSG00000246334	PRR7-AS1	0.9571	0	ENSG00000141577	CEP131
ENSG00000246334	PRR7-AS1	0.9747	0	ENSG00000161647	MPP3
ENSG00000246334	PRR7-AS1	0.9505	0	ENSG00000168268	NT5DC2
ENSG00000224818	RP11-134G8.10	0.9516	0	ENSG00000205078	SYCE1L
ENSG00000224818	RP11-134G8.10	0.9692	0	ENSG00000188064	WNT7B
ENSG00000253210	RP11-809O17.1	-0.9516	0	ENSG00000091831	ESR1
ENSG00000223991	AC104809.2	0.9857	0	ENSG00000168306	ACOX2
ENSG00000223991	AC104809.2	-0.9593	0	ENSG00000163399	ATP1A1
ENSG00000223991	AC104809.2	0.9813	0	ENSG00000198848	CES1
ENSG00000223991	AC104809.2	0.9593	0	ENSG00000168913	ENHO
ENSG00000223991	AC104809.2	0.9637	0	ENSG00000167588	GPD1
ENSG00000223991	AC104809.2	0.9505	0	ENSG00000166391	MOGAT2
ENSG00000223991	AC104809.2	0.9615	0	ENSG00000135069	PSAT1
ENSG00000223991	AC104809.2	-0.9747	0	ENSG00000169213	RAB3B
ENSG00000223991	AC104809.2	0.9681	0	ENSG00000120158	RCL1
ENSG00000223991	AC104809.2	0.9725	0	ENSG00000175003	SLC22A1
ENSG00000223991	AC104809.2	0.9559	0	ENSG00000144331	ZNF385B
ENSG00000234076	TPRG1-AS1	0.9648	0	ENSG00000111058	ACSS3
ENSG00000234076	TPRG1-AS1	0.9648	0	ENSG00000132840	BHMT2
ENSG00000234076	TPRG1-AS1	0.978	0	ENSG00000129596	CDO1
ENSG00000234076	TPRG1-AS1	0.9648	0	ENSG00000165471	MBL2
ENSG00000234076	TPRG1-AS1	0.9604	0	ENSG00000198948	MFAP3L
ENSG00000234076	TPRG1-AS1	0.9604	0	ENSG00000138823	MTTP
ENSG00000204949	FAM83A-AS1	NA	NA	NA	NA
ENSG00000255201	RP11-350N15.4	0.9692	0	ENSG00000077782	FGFR1
ENSG00000255201	RP11-350N15.4	0.9604	0	ENSG00000130821	SLC6A8
ENSG00000243701	LINC00883	0.956	0	ENSG00000074410	CA12
ENSG00000243701	LINC00883	0.956	0	ENSG00000108468	CBX1
ENSG00000243701	LINC00883	0.9516	0	ENSG00000142694	EVA1B
ENSG00000243701	LINC00883	0.9824	0	ENSG00000109586	GALNT7
ENSG00000243701	LINC00883	0.9692	0	ENSG00000109339	MAPK10
ENSG00000243701	LINC00883	0.9692	0	ENSG00000138587	MNS1
ENSG00000243701	LINC00883	0.9516	0	ENSG00000198648	STK39
ENSG00000243701	LINC00883	0.9736	0	ENSG00000151575	TEX9
ENSG00000243701	LINC00883	0.956	0	ENSG00000118965	WDR35
ENSG00000243701	LINC00883	0.9648	0	ENSG00000145908	ZNF300
ENSG00000257808	RP11-1136G11.8	NA	NA	NA	NA
ENSG00000261716	RP11-196G18.22	NA	NA	NA	NA
ENSG00000238097	RP11-513G11.3	0.9608	0	ENSG00000198610	AKR1C4
ENSG00000238097	RP11-513G11.3	0.9516	0	ENSG00000134389	CFHR5
ENSG00000238097	RP11-513G11.3	0.9608	0	ENSG00000180432	CYP8B1
ENSG00000238097	RP11-513G11.3	0.9516	0	ENSG00000090512	FETUB
ENSG00000238097	RP11-513G11.3	-0.9516	0	ENSG00000240764	PCDHGC5
ENSG00000238097	RP11-513G11.3	0.9562	0	ENSG00000117601	SERPINC1
ENSG00000238097	RP11-513G11.3	0.9516	0	ENSG00000244474	UGT1A4
ENSG00000261488	RP11-757F18.5	NA	NA	NA	NA
ENSG00000232667	AC004862.6	NA	NA	NA	NA
ENSG00000180861	LINC01559	NA	NA	NA	NA
ENSG00000229656	RP11-462L8.1	-0.9648	0	ENSG00000145708	CRHBP
ENSG00000229656	RP11-462L8.1	-0.9648	0	ENSG00000165475	CRYL1
ENSG00000229656	RP11-462L8.1	-0.9736	0	ENSG00000163687	DNASE1L3
ENSG00000229656	RP11-462L8.1	-0.9516	0	ENSG00000151892	GFRA1
ENSG00000229656	RP11-462L8.1	-0.9736	0	ENSG00000198670	LPA
ENSG00000268812	RP1-102K2.8	0.9516	0	ENSG00000128342	LIF
ENSG00000257151	PWAR6	0.9604	0	ENSG00000104880	ARHGEF18
ENSG00000257151	PWAR6	0.956	0	ENSG00000089505	CMTM1
ENSG00000257151	PWAR6	0.978	0	ENSG00000077063	CTTNBP2
ENSG00000257151	PWAR6	0.956	0	ENSG00000143079	CTTNBP2NL
ENSG00000257151	PWAR6	0.9516	0	ENSG00000110328	GALNT18
ENSG00000257151	PWAR6	0.9692	0	ENSG00000089289	IGBP1
ENSG00000257151	PWAR6	-0.9604	0	ENSG00000164406	LEAP2
ENSG00000257151	PWAR6	0.9736	0	ENSG00000126464	PRR12
ENSG00000257151	PWAR6	0.9516	0	ENSG00000126460	PRRG2
ENSG00000257151	PWAR6	0.956	0	ENSG00000163629	PTPN13
ENSG00000257151	PWAR6	0.956	0	ENSG00000162714	ZNF496
ENSG00000257151	PWAR6	0.9824	0	ENSG00000151612	ZNF827
ENSG00000225377	NRSN2-AS1	0.9516	0	ENSG00000169903	TM4SF4
ENSG00000261069	RP11-701H24.4	0.9692	0	ENSG00000164930	FZD6
ENSG00000261069	RP11-701H24.4	0.9516	0	ENSG00000204175	GPRIN2
ENSG00000261069	RP11-701H24.4	0.9505	0	ENSG00000125850	OVOL2
ENSG00000261069	RP11-701H24.4	0.956	0	ENSG00000142541	RPL13A
ENSG00000261069	RP11-701H24.4	0.9516	0	ENSG00000134779	TPGS2
ENSG00000214870	AC004540.5	0.956	0	ENSG00000142694	EVA1B
ENSG00000214870	AC004540.5	0.956	0	ENSG00000103145	HCFC1R1
ENSG00000214870	AC004540.5	0.9692	0	ENSG00000157423	HYDIN
ENSG00000214870	AC004540.5	0.9604	0	ENSG00000145908	ZNF300
ENSG00000262881	RP11-669E14.4	NA	NA	NA	NA
ENSG00000261295	RP11-524D16__A.3	-0.9516	0	ENSG00000136457	CHAD
ENSG00000261295	RP11-524D16__A.3	-0.956	0	ENSG00000062282	DGAT2
ENSG00000261295	RP11-524D16__A.3	-0.9648	0	ENSG00000127884	ECHS1
ENSG00000261295	RP11-524D16__A.3	-0.9604	0	ENSG00000160282	FTCD
ENSG00000261295	RP11-524D16__A.3	0.9516	0	ENSG00000164294	GPX8
ENSG00000261295	RP11-524D16__A.3	0.956	0	ENSG00000102359	SRPX2
ENSG00000261295	RP11-524D16__A.3	-0.9648	0	ENSG00000093217	XYLB
ENSG00000236267	AP006216.5	0.9699	0	ENSG00000226321	AC104809.3
ENSG00000227392	HPN-AS1	-0.9648	0	ENSG00000130675	MNX1
ENSG00000229372	SZT2-AS1	0.9692	0	ENSG00000121957	GPSM2
ENSG00000229372	SZT2-AS1	-0.9516	0	ENSG00000114378	HYAL1
ENSG00000229372	SZT2-AS1	-0.9516	0	ENSG00000055957	ITIH1
ENSG00000229372	SZT2-AS1	0.9868	0	ENSG00000187109	NAP1L1
ENSG00000229372	SZT2-AS1	0.9516	0	ENSG00000120327	PCDHB14
ENSG00000229372	SZT2-AS1	0.9736	0	ENSG00000073711	PPP2R3A
ENSG00000255737	AGAP2-AS1	NA	NA	NA	NA
ENSG00000260793	RP5-882C2.2	0.9648	0	ENSG00000144134	RABL2A
ENSG00000204272	LINC01420	0.978	0	ENSG00000162366	PDZK1IP1
ENSG00000204272	LINC01420	0.9516	0	ENSG00000095970	TREM2
ENSG00000264019	RP11-6N17.6	-0.9516	0	ENSG00000095015	MAP3K1
ENSG00000264019	RP11-6N17.6	-0.9604	0	ENSG00000108828	VAT1
ENSG00000228826	RP11-344P13.4	-0.9578	0	ENSG00000143476	DTL
ENSG00000228826	RP11-344P13.4	-0.9667	0	ENSG00000122970	IFT81
ENSG00000228826	RP11-344P13.4	-0.9667	0	ENSG00000137807	KIF23
ENSG00000228826	RP11-344P13.4	-0.9512	0	ENSG00000164611	PTTG1
ENSG00000228826	RP11-344P13.4	-0.9512	0	ENSG00000175063	UBE2C
ENSG00000245017	RP11-181C3.1	-0.9516	0	ENSG00000136048	DRAM1
ENSG00000245017	RP11-181C3.1	-0.9648	0	ENSG00000117394	SLC2A1
ENSG00000245017	RP11-181C3.1	0.956	0	ENSG00000109667	SLC2A9
ENSG00000245017	RP11-181C3.1	0.9604	0	ENSG00000105398	SULT2A1
ENSG00000230058	RP11-172E9.2	NA	NA	NA	NA
ENSG00000259498	RP11-244F12.3	-0.9516	0	ENSG00000167711	SERPINF2
ENSG00000259498	RP11-244F12.3	-0.9516	0	ENSG00000188338	SLC38A3
ENSG00000259498	RP11-244F12.3	-0.9516	0	ENSG00000065054	SLC9A3R2
ENSG00000259498	RP11-244F12.3	0.978	0	ENSG00000140416	TPM1
ENSG00000232677	LINC00665	0.9604	0	ENSG00000174483	BBS1
ENSG00000232677	LINC00665	0.9516	0	ENSG00000186174	BCL9L
ENSG00000232677	LINC00665	0.9516	0	ENSG00000167123	CERCAM
ENSG00000232677	LINC00665	0.9604	0	ENSG00000077063	CTTNBP2
ENSG00000232677	LINC00665	0.956	0	ENSG00000008256	CYTH3
ENSG00000232677	LINC00665	0.9516	0	ENSG00000125869	LAMP5
ENSG00000232677	LINC00665	0.9604	0	ENSG00000111341	MGP
ENSG00000232677	LINC00665	0.9648	0	ENSG00000145730	PAM
ENSG00000232677	LINC00665	0.978	0	ENSG00000134533	RERG
ENSG00000232677	LINC00665	0.9516	0	ENSG00000006611	USH1C
ENSG00000232677	LINC00665	0.9692	0	ENSG00000162714	ZNF496
ENSG00000232650	RP5-834N19.1	NA	NA	NA	NA
ENSG00000215039	CD27-AS1	0.9516	0	ENSG00000204060	FOXO6
ENSG00000215039	CD27-AS1	-0.9516	0	ENSG00000111885	MAN1A1
ENSG00000215039	CD27-AS1	0.9516	0	ENSG00000071564	TCF3
ENSG00000215039	CD27-AS1	0.9516	0	ENSG00000205084	TMEM231
ENSG00000215039	CD27-AS1	0.9648	0	ENSG00000213020	ZNF611
ENSG00000227070	RP11-191G24.1	NA	NA	NA	NA
ENSG00000272510	RP4-680D5.8	-0.9516	0	ENSG00000163235	TGFA
ENSG00000272510	RP4-680D5.8	-0.956	0	ENSG00000167920	TMEM99
ENSG00000232710	RP4-669P10.16	-0.9604	0	ENSG00000006016	CRLF1
ENSG00000232710	RP4-669P10.16	-0.9604	0	ENSG00000163191	S100A11
ENSG00000232710	RP4-669P10.16	0.9516	0	ENSG00000137491	SLCO2B1
ENSG00000232710	RP4-669P10.16	-0.9648	0	ENSG00000132481	TRIM47
ENSG00000232710	RP4-669P10.16	-0.9516	0	ENSG00000071539	TRIP13
ENSG00000232710	RP4-669P10.16	-0.9648	0	ENSG00000060138	YBX3
ENSG00000260025	RP11-490M8.1	0.956	0	ENSG00000053747	LAMA3
ENSG00000260025	RP11-490M8.1	-0.9516	0	ENSG00000229314	ORM1
ENSG00000260025	RP11-490M8.1	0.9516	0	ENSG00000102934	PLLP
ENSG00000260025	RP11-490M8.1	0.9516	0	ENSG00000075391	RASAL2
ENSG00000260025	RP11-490M8.1	0.9516	0	ENSG00000143324	XPR1
ENSG00000260025	RP11-490M8.1	0.9516	0	ENSG00000204604	ZNF468
ENSG00000267250	RP11-118B18.2	-0.9643	0	ENSG00000128833	MYO5C
ENSG00000233016	SNHG7	0.9516	0	ENSG00000135127	CCDC64
ENSG00000233016	SNHG7	0.9516	0	ENSG00000151575	TEX9
ENSG00000233016	SNHG7	0.9692	0	ENSG00000221926	TRIM16
ENSG00000252690	SCARNA15	NA	NA	NA	NA
ENSG00000231185	AC005592.2	0.9534	0	ENSG00000110237	ARHGEF17
ENSG00000231185	AC005592.2	-0.9712	0	ENSG00000164406	LEAP2
ENSG00000231185	AC005592.2	0.9512	0	ENSG00000134253	TRIM45
ENSG00000237037	NDUFA6-AS1	0.956	0	ENSG00000100197	CYP2D6
ENSG00000237037	NDUFA6-AS1	-0.9516	0	ENSG00000003249	DBNDD1
ENSG00000237037	NDUFA6-AS1	-0.9623	0	ENSG00000080224	EPHA6
ENSG00000237037	NDUFA6-AS1	0.9648	0	ENSG00000105609	LILRB5
ENSG00000237037	NDUFA6-AS1	-0.9516	0	ENSG00000197006	METTL9
ENSG00000229896	RP11-456H18.2	NA	NA	NA	NA
ENSG00000228812	LAMA5-AS1	NA	NA	NA	NA
ENSG00000213793	ZNF888	-0.9516	0	ENSG00000105697	HAMP
ENSG00000213793	ZNF888	0.9516	0	ENSG00000206053	HN1L
ENSG00000244041	LINC01011	-0.9736	0	ENSG00000120437	ACAT2
ENSG00000244041	LINC01011	0.956	0	ENSG00000162004	CCDC78
ENSG00000244041	LINC01011	0.956	0	ENSG00000197774	EME2
ENSG00000244041	LINC01011	0.956	0	ENSG00000156804	FBXO32
ENSG00000244041	LINC01011	0.9692	0	ENSG00000135723	FHOD1
ENSG00000244041	LINC01011	0.9824	0	ENSG00000103253	HAGHL
ENSG00000244041	LINC01011	0.9692	0	ENSG00000006025	OSBPL7
ENSG00000244041	LINC01011	0.9824	0	ENSG00000072682	P4HA2
ENSG00000244041	LINC01011	0.9604	0	ENSG00000130300	PLVAP
ENSG00000244041	LINC01011	0.9516	0	ENSG00000169231	THBS3
ENSG00000244041	LINC01011	0.9648	0	ENSG00000146072	TNFRSF21
ENSG00000256185	RP11-612B6.2	0.9736	0	ENSG00000099977	DDT
ENSG00000256185	RP11-612B6.2	0.9692	0	ENSG00000007933	FMO3
ENSG00000228288	PCAT6	0.9703	0	ENSG00000169436	COL22A1
ENSG00000204528	PSORS1C3	0.9703	0	ENSG00000132965	ALOX5AP
ENSG00000204528	PSORS1C3	-0.9505	0	ENSG00000173531	MST1
ENSG00000204528	PSORS1C3	0.9527	0	ENSG00000105887	MTPN
ENSG00000204528	PSORS1C3	0.9593	0	ENSG00000154229	PRKCA
ENSG00000204528	PSORS1C3	0.9681	0	ENSG00000005020	SKAP2
ENSG00000261469	RP11-96D1.6	0.9648	0	ENSG00000112964	GHR
ENSG00000261469	RP11-96D1.6	0.9516	0	ENSG00000145287	PLAC8
ENSG00000228709	AP001065.15	0.9603	0	ENSG00000060971	ACAA1
ENSG00000228709	AP001065.15	0.9779	0	ENSG00000113790	EHHADH
ENSG00000228709	AP001065.15	0.9691	0	ENSG00000126218	F10
ENSG00000228709	AP001065.15	0.9559	0	ENSG00000100116	GCAT
ENSG00000228709	AP001065.15	0.9514	0	ENSG00000164344	KLKB1
ENSG00000228709	AP001065.15	0.9559	0	ENSG00000138308	PLA2G12B
ENSG00000228709	AP001065.15	0.9691	0	ENSG00000186951	PPARA
ENSG00000253196	RP11-706C16.7	0.9598	0	ENSG00000108924	HLF
ENSG00000233967	RP11-250B2.3	-0.9516	0	ENSG00000108828	VAT1
ENSG00000259049	RP11-589M4.1	NA	NA	NA	NA
ENSG00000243888	RP11-548B3.3	NA	NA	NA	NA
ENSG00000233937	CTC-338M12.4	0.9516	0	ENSG00000143387	CTSK
ENSG00000233937	CTC-338M12.4	-0.956	0	ENSG00000171766	GATM
ENSG00000240801	AC132217.4	NA	NA	NA	NA
ENSG00000259352	RP11-109D20.2	NA	NA	NA	NA
ENSG00000116883	RP11-268J15.5	0.956	0	ENSG00000169604	ANTXR1
ENSG00000116883	RP11-268J15.5	0.9516	0	ENSG00000070718	AP3M2
ENSG00000116883	RP11-268J15.5	0.956	0	ENSG00000167123	CERCAM
ENSG00000116883	RP11-268J15.5	0.9868	0	ENSG00000204291	COL15A1
ENSG00000116883	RP11-268J15.5	-0.9516	0	ENSG00000120054	CPN1
ENSG00000116883	RP11-268J15.5	0.9604	0	ENSG00000106976	DNM1
ENSG00000116883	RP11-268J15.5	0.9516	0	ENSG00000204681	GABBR1
ENSG00000116883	RP11-268J15.5	0.9516	0	ENSG00000061273	HDAC7
ENSG00000116883	RP11-268J15.5	0.9648	0	ENSG00000163909	HEYL
ENSG00000116883	RP11-268J15.5	0.9648	0	ENSG00000183340	JRKL
ENSG00000116883	RP11-268J15.5	0.9648	0	ENSG00000187243	MAGED4B
ENSG00000116883	RP11-268J15.5	0.9516	0	ENSG00000184384	MAML2
ENSG00000116883	RP11-268J15.5	0.956	0	ENSG00000117122	MFAP2
ENSG00000116883	RP11-268J15.5	0.9648	0	ENSG00000019144	PHLDB1
ENSG00000116883	RP11-268J15.5	0.9868	0	ENSG00000112655	PTK7
ENSG00000116883	RP11-268J15.5	0.956	0	ENSG00000244486	SCARF2
ENSG00000116883	RP11-268J15.5	0.9912	0	ENSG00000145284	SCD5
ENSG00000116883	RP11-268J15.5	0.9516	0	ENSG00000145687	SSBP2
ENSG00000116883	RP11-268J15.5	0.9604	0	ENSG00000171729	TMEM51
ENSG00000116883	RP11-268J15.5	0.956	0	ENSG00000197415	VEPH1
ENSG00000116883	RP11-268J15.5	0.9692	0	ENSG00000159714	ZDHHC1
ENSG00000116883	RP11-268J15.5	0.9516	0	ENSG00000196418	ZNF124
ENSG00000223784	RP11-554I8.2	NA	NA	NA	NA
ENSG00000267519	CTD-3252C9.4	0.956	0	ENSG00000188153	COL4A5
ENSG00000267519	CTD-3252C9.4	0.9692	0	ENSG00000128342	LIF
ENSG00000233101	HOXB-AS3	NA	NA	NA	NA
ENSG00000230623	RP11-469A15.2	NA	NA	NA	NA
ENSG00000234899	SOX9-AS1	0.9604	0	ENSG00000197948	FCHSD1
ENSG00000234899	SOX9-AS1	0.9516	0	ENSG00000179178	TMEM125
ENSG00000269936	RP11-394O4.5	0.9692	0	ENSG00000162004	CCDC78
ENSG00000269936	RP11-394O4.5	0.9604	0	ENSG00000139880	CDH24
ENSG00000269936	RP11-394O4.5	0.9603	0	ENSG00000015413	DPEP1
ENSG00000269936	RP11-394O4.5	0.9516	0	ENSG00000162745	OLFML2B
ENSG00000269936	RP11-394O4.5	0.9516	0	ENSG00000187583	PLEKHN1
ENSG00000269936	RP11-394O4.5	0.9516	0	ENSG00000167641	PPP1R14A
ENSG00000269936	RP11-394O4.5	0.956	0	ENSG00000244486	SCARF2
ENSG00000269936	RP11-394O4.5	0.9648	0	ENSG00000121068	TBX2
ENSG00000269936	RP11-394O4.5	0.9736	0	ENSG00000250067	YJEFN3
ENSG00000260807	RP11-161M6.2	0.956	0	ENSG00000139625	MAP3K12
ENSG00000260807	RP11-161M6.2	0.9824	0	ENSG00000171680	PLEKHG5
ENSG00000260807	RP11-161M6.2	0.956	0	ENSG00000103710	RASL12
ENSG00000260807	RP11-161M6.2	0.9516	0	ENSG00000215788	TNFRSF25
ENSG00000262089	RP11-589P10.5	0.9516	0	ENSG00000124574	ABCC10
ENSG00000262089	RP11-589P10.5	0.9648	0	ENSG00000159239	C2orf81
ENSG00000254607	RP11-115C10.1	NA	NA	NA	NA
ENSG00000253361	RP11-675F6.3	NA	NA	NA	NA
ENSG00000259780	RP11-304L19.12	NA	NA	NA	NA
ENSG00000189223	PAX8-AS1	-0.956	0	ENSG00000248144	ADH1C
ENSG00000225489	RP11-390F4.3	NA	NA	NA	NA
ENSG00000255026	RP11-326C3.2	NA	NA	NA	NA
ENSG00000249835	VCAN-AS1	NA	NA	NA	NA
ENSG00000229776	C4B-AS1	NA	NA	NA	NA
ENSG00000224063	AC007319.1	NA	NA	NA	NA
ENSG00000260894	CTD-2012K14.4	NA	NA	NA	NA
ENSG00000268565	AC005339.2	-0.9516	0	ENSG00000006125	AP2B1
ENSG00000268565	AC005339.2	-0.9516	0	ENSG00000118596	SLC16A7
ENSG00000265254	CTD-2350C19.2	NA	NA	NA	NA
ENSG00000180139	ACTA2-AS1	NA	NA	NA	NA
ENSG00000185186	LINC00313	NA	NA	NA	NA
ENSG00000235884	LINC00941	0.9659	0	ENSG00000174996	KLC2
ENSG00000226251	RP11-15I11.3	NA	NA	NA	NA
ENSG00000206417	H1FX-AS1	0.9648	0	ENSG00000204291	COL15A1
ENSG00000206417	H1FX-AS1	-0.9736	0	ENSG00000267385	CTB-50L17.14
ENSG00000206417	H1FX-AS1	0.956	0	ENSG00000143387	CTSK
ENSG00000206417	H1FX-AS1	0.9516	0	ENSG00000119681	LTBP2
ENSG00000206417	H1FX-AS1	0.9516	0	ENSG00000072952	MRVI1
ENSG00000206417	H1FX-AS1	0.9648	0	ENSG00000112655	PTK7
ENSG00000206417	H1FX-AS1	0.9516	0	ENSG00000244486	SCARF2
ENSG00000206417	H1FX-AS1	0.9516	0	ENSG00000145284	SCD5
ENSG00000206417	H1FX-AS1	0.9736	0	ENSG00000164484	TMEM200A
ENSG00000206417	H1FX-AS1	0.956	0	ENSG00000176293	ZNF135
ENSG00000269834	ZNF528-AS1	0.9648	0	ENSG00000167123	CERCAM
ENSG00000269834	ZNF528-AS1	0.9604	0	ENSG00000117122	MFAP2
ENSG00000269834	ZNF528-AS1	0.9516	0	ENSG00000087245	MMP2
ENSG00000238102	RP11-19D2.1	NA	NA	NA	NA
ENSG00000254364	KB-1615E4.3	NA	NA	NA	NA
ENSG00000245750	RP11-279F6.1	-0.9648	0	ENSG00000198720	ANKRD13B
ENSG00000245750	RP11-279F6.1	-0.9648	0	ENSG00000212747	FAM127C
ENSG00000245750	RP11-279F6.1	-0.9604	0	ENSG00000197948	FCHSD1
ENSG00000250337	LINC01021	NA	NA	NA	NA
ENSG00000261065	RP11-74C13.4	NA	NA	NA	NA
ENSG00000146521	LINC01558	NA	NA	NA	NA
ENSG00000265168	RP11-192H23.5	NA	NA	NA	NA
ENSG00000260015	RP11-510M2.5	NA	NA	NA	NA
ENSG00000262006	RP11-700H6.4	NA	NA	NA	NA
