# Supplementary material for: Genome-wide analysis of long noncoding RNA and mRNA co-expression profile in intrahepatic cholangiocarcinoma tissue by RNA sequencing
Source: Oncotarget. 2017 Feb 24;8(16):26591–9. doi: 10.18632/oncotarget.15721 (PMC5432281; doi:10.18632/oncotarget.15721)
Supplement: Supplementary file 5 [file oncotarget-08-26591-s005.xlsx]

## Sheet: GO BP
Category	Term	Count	%	PValue	Genes	List Total	Pop Hits	Pop Total	Fold Enrichment	Bonferroni	Benjamini	FDR
GOTERM_BP_FAT	GO:0042632~cholesterol homeostasis	12	2.10526	2.4371e-08	ABCG8, ABCG5, APOA1, APOE, LCAT, APOC3, APOC2, SCARB1, ANGPTL3, LIPC, APOM, MTTP	448	38	13528	9.53571	5.85617e-05	5.85617e-05	4.27994e-05
GOTERM_BP_FAT	GO:0055092~sterol homeostasis	12	2.10526	2.4371e-08	ABCG8, ABCG5, APOA1, APOE, LCAT, APOC3, APOC2, SCARB1, ANGPTL3, LIPC, APOM, MTTP	448	38	13528	9.53571	5.85617e-05	5.85617e-05	4.27994e-05
GOTERM_BP_FAT	GO:0008202~steroid metabolic process	25	4.38596	5.62542e-08	GC, ACOX2, CYP3A4, TSPO, SULT2A1, OSBPL7, APOC1, AFP, APOA1, NR1I2, AKR1C4, G6PD, BAAT, APOE, LCAT, APOC3, UGT1A4, HSD11B1, HSD17B6, SCARB1, CAT, ANGPTL3, LIPC, AKR1D1, SLC27A5	448	202	13528	3.73718	0.00013517	6.75871e-05	9.87915e-05
GOTERM_BP_FAT	GO:0033344~cholesterol efflux	9	1.57895	7.32588e-08	ABCG8, ABCG5, APOA1, APOE, APOC3, APOC1, APOC2, SCARB1, APOM	448	19	13528	14.3036	0.000176025	5.86785e-05	0.000128654
GOTERM_BP_FAT	GO:0006641~triglyceride metabolic process	12	2.10526	1.00332e-07	MOGAT2, DGAT2, APOE, APOC3, APOH, APOC1, APOC2, CAT, CPS1, LIPC, PCK1, MTTP	448	43	13528	8.42691	0.000241069	6.02727e-05	0.000176199
GOTERM_BP_FAT	GO:0018904~organic ether metabolic process	13	2.2807	1.1398e-07	MOGAT2, APOC1, APOC2, CYP1A2, CPS1, MTTP, PCK1, DGAT2, APOE, APOC3, APOH, CAT, LIPC	448	53	13528	7.40667	0.000273856	5.47772e-05	0.000200167
GOTERM_BP_FAT	GO:0032374~regulation of cholesterol transport	9	1.57895	1.18586e-07	ABCG8, TSPO, ABCG5, APOA1, APOE, APOC3, PON1, APOC1, APOC2	448	20	13528	13.5884	0.000284922	4.74926e-05	0.000208256
GOTERM_BP_FAT	GO:0032371~regulation of sterol transport	9	1.57895	1.18586e-07	ABCG8, TSPO, ABCG5, APOA1, APOE, APOC3, PON1, APOC1, APOC2	448	20	13528	13.5884	0.000284922	4.74926e-05	0.000208256
GOTERM_BP_FAT	GO:0046395~carboxylic acid catabolic process	18	3.15789	1.2879e-07	ACOX2, ALDH6A1, SULT2A1, EHHADH, ECHS1, KMO, CDO1, TAT, FAH, HAO1, ARG1, ASPA, PON1, AKR1D1, SARDH, PON3, ACAA1, HPD	448	111	13528	4.89672	0.000309434	4.42107e-05	0.000226176
GOTERM_BP_FAT	GO:0016054~organic acid catabolic process	18	3.15789	1.2879e-07	ACOX2, ALDH6A1, SULT2A1, EHHADH, ECHS1, KMO, CDO1, TAT, FAH, HAO1, ARG1, ASPA, PON1, AKR1D1, SARDH, PON3, ACAA1, HPD	448	111	13528	4.89672	0.000309434	4.42107e-05	0.000226176
GOTERM_BP_FAT	GO:0015918~sterol transport	11	1.92982	2.19415e-07	ABCG8, ABCG5, APOA1, APOE, LCAT, APOC3, APOC1, APOC2, SCARB1, LIPC, APOM	448	37	13528	8.97732	0.000527116	6.59047e-05	0.000385328
GOTERM_BP_FAT	GO:0030301~cholesterol transport	11	1.92982	2.19415e-07	ABCG8, ABCG5, APOA1, APOE, LCAT, APOC3, APOC1, APOC2, SCARB1, LIPC, APOM	448	37	13528	8.97732	0.000527116	6.59047e-05	0.000385328
GOTERM_BP_FAT	GO:0032368~regulation of lipid transport	10	1.75439	3.34162e-07	ABCG8, TSPO, ABCG5, APOA1, APOE, ITGAV, APOC3, PON1, APOC1, APOC2	448	30	13528	10.0655	0.00080267	8.92174e-05	0.000586842
GOTERM_BP_FAT	GO:0009611~response to wounding	42	7.36842	3.53085e-07	TF, MBL2, PPARA, C3, MASP2, C6, MST1, CXCL6, TPM1, CFHR1, SLC1A2, LPA, CCL20, FCN3, MTPN, KLKB1, MAP3K1, PROZ, SERPINC1, APOH, NFATC4, SCARB1, C2, CFHR5, F10, GATM, SAA4, C4BPB, CDO1, MECOM, PLG, ORM1, TNFAIP6, C8B, LYVE1, SERPINF2, CD59, F2, PLLP, PROS1, TM4SF4, F2R	448	530	13528	2.39292	0.000848104	8.48427e-05	0.000620073
GOTERM_BP_FAT	GO:0034381~lipoprotein particle clearance	8	1.40351	3.62568e-07	APOA1, APOE, APOC3, APOC1, APOC2, SCARB1, LIPC, APOM	448	16	13528	15.0982	0.000870872	7.92016e-05	0.000636727
GOTERM_BP_FAT	GO:0043691~reverse cholesterol transport	8	1.40351	3.62568e-07	APOA1, APOE, LCAT, APOC3, APOC2, SCARB1, LIPC, APOM	448	16	13528	15.0982	0.000870872	7.92016e-05	0.000636727
GOTERM_BP_FAT	GO:0006639~acylglycerol metabolic process	12	2.10526	4.24896e-07	MOGAT2, DGAT2, APOE, APOC3, APOH, APOC1, APOC2, CAT, CPS1, LIPC, PCK1, MTTP	448	49	13528	7.39504	0.0010205	8.50817e-05	0.000746184
GOTERM_BP_FAT	GO:0006638~neutral lipid metabolic process	12	2.10526	5.28731e-07	MOGAT2, DGAT2, APOE, APOC3, APOH, APOC1, APOC2, CAT, CPS1, LIPC, PCK1, MTTP	448	50	13528	7.24714	0.00126973	9.77292e-05	0.000928534
GOTERM_BP_FAT	GO:0055088~lipid homeostasis	12	2.10526	6.54327e-07	ABCG8, ABCG5, APOA1, APOE, LCAT, APOC3, APOC2, SCARB1, ANGPTL3, LIPC, APOM, MTTP	448	51	13528	7.10504	0.00157111	0.000112304	0.0011491
GOTERM_BP_FAT	GO:0006662~glycerol ether metabolic process	12	2.10526	6.54327e-07	MOGAT2, DGAT2, APOE, APOC3, APOH, APOC1, APOC2, CAT, CPS1, LIPC, PCK1, MTTP	448	51	13528	7.10504	0.00157111	0.000112304	0.0011491
GOTERM_BP_FAT	GO:0002526~acute inflammatory response	16	2.80702	7.14777e-07	TF, MBL2, MASP2, C3, C6, SAA4, C4BPB, CFHR1, C8B, ORM1, FCN3, SERPINF2, KLKB1, F2, C2, CFHR5	448	98	13528	4.93003	0.00171614	0.000114501	0.00125526
GOTERM_BP_FAT	GO:0034375~high-density lipoprotein particle remodeling	7	1.22807	9.82164e-07	APOE, LCAT, APOC3, APOC1, SCARB1, LIPC, APOM	448	12	13528	17.6146	0.00235736	0.000147498	0.00172483
GOTERM_BP_FAT	GO:0055114~oxidation reduction	46	8.07018	1.30652e-06	CYP3A4, ACOX2, ASPDH, PAM, CYP2J2, SORD, ADHFE1, HSD17B13, EHHADH, LDHD, CYP2D6, OGDHL, ADH1C, ADH1A, KMO, CYP3A43, CYP2A13, CYP4A22, AKR1C4, P4HA2, FMO1, FMO3, AKR7A3, HSD17B6, GPX8, DAO, CAT, SCD5, SARDH, BDH1, HPD, GPD1, ALDH6A1, CYP2C8, CYP26A1, CYP1A2, CDO1, VAT1, ALDH3B1, HAO1, G6PD, HSD11B1, CYP4F3, CYP4F2, CYP8B1, AKR1D1, DCXR	448	639	13528	2.17376	0.00313465	0.000184663	0.00229444
GOTERM_BP_FAT	GO:0034367~macromolecular complex remodeling	8	1.40351	2.18985e-06	APOE, LCAT, APOC3, APOC1, APOC2, SCARB1, LIPC, APOM	448	20	13528	12.0786	0.0052484	0.000292303	0.00384567
GOTERM_BP_FAT	GO:0034369~plasma lipoprotein particle remodeling	8	1.40351	2.18985e-06	APOE, LCAT, APOC3, APOC1, APOC2, SCARB1, LIPC, APOM	448	20	13528	12.0786	0.0052484	0.000292303	0.00384567
GOTERM_BP_FAT	GO:0034368~protein-lipid complex remodeling	8	1.40351	2.18985e-06	APOE, LCAT, APOC3, APOC1, APOC2, SCARB1, LIPC, APOM	448	20	13528	12.0786	0.0052484	0.000292303	0.00384567
GOTERM_BP_FAT	GO:0034382~chylomicron remnant clearance	5	0.877193	5.72903e-06	APOE, APOC3, APOC1, APOC2, LIPC	448	5	13528	30.1964	0.0136726	0.000724311	0.0100606
GOTERM_BP_FAT	GO:0006956~complement activation	10	1.75439	7.31937e-06	CFHR1, C8B, MBL2, C3, FCN3, MASP2, C6, C4BPB, C2, CFHR5	448	42	13528	7.18963	0.0174347	0.000879039	0.0128532
GOTERM_BP_FAT	GO:0002541~activation of plasma proteins involved in acute inflammatory response	10	1.75439	8.98925e-06	CFHR1, C8B, MBL2, C3, FCN3, MASP2, C6, C4BPB, C2, CFHR5	448	43	13528	7.02243	0.0213696	0.0010281	0.0157854
GOTERM_BP_FAT	GO:0006959~humoral immune response	13	2.2807	1.00458e-05	MBL2, ST6GAL1, MASP2, C3, C6, C4BPB, CFHR1, C8B, FCN3, MNX1, C2, TREM2, CFHR5	448	79	13528	4.96903	0.0238512	0.00109668	0.0176407
GOTERM_BP_FAT	GO:0043603~cellular amide metabolic process	11	1.92982	1.27801e-05	ASPDH, GPD1, ARG1, G6PD, OTC, ALDOB, KMO, QPRT, CPS1, DCXR, GHR	448	56	13528	5.93144	0.0302439	0.00133436	0.0224415
GOTERM_BP_FAT	GO:0034384~high-density lipoprotein particle clearance	5	0.877193	1.67372e-05	APOA1, APOE, APOC2, SCARB1, APOM	448	6	13528	25.1637	0.0394217	0.00167442	0.0293891
GOTERM_BP_FAT	GO:0016042~lipid catabolic process	19	3.33333	1.68796e-05	ACOX2, SULT2A1, EHHADH, ECHS1, APOC2, CPS1, HAO1, AZGP1, PLCB3, APOE, PLIN1, PLA2G12B, APOC3, HSD17B6, SCARB1, ANGPTL3, LIPC, AKR1D1, ACAA1	448	173	13528	3.31637	0.0397504	0.00162117	0.0296392
GOTERM_BP_FAT	GO:0010876~lipid localization	18	3.15789	1.71365e-05	PPARA, OSBPL7, APOC1, APOC2, MTTP, ABCG8, SLC25A20, ABCG5, LPA, APOA1, APOE, LCAT, APOC3, APOH, SCARB1, ANGPTL3, LIPC, APOM	448	157	13528	3.46201	0.0403429	0.00158256	0.0300902
GOTERM_BP_FAT	GO:0030193~regulation of blood coagulation	9	1.57895	1.78829e-05	APOE, SERPINF2, KLKB1, F2, APOH, CPB2, TMPRSS6, PLG, F2R	448	36	13528	7.54911	0.0420626	0.00159032	0.0314006
GOTERM_BP_FAT	GO:0042060~wound healing	20	3.50877	1.8778e-05	PPARA, F10, GATM, MST1, C4BPB, TPM1, PLG, LPA, CD59, KLKB1, MTPN, MAP3K1, F2, PROZ, APOH, SERPINC1, SCARB1, PROS1, TM4SF4, F2R	448	191	13528	3.16193	0.044121	0.00161027	0.0329721
GOTERM_BP_FAT	GO:0006869~lipid transport	17	2.98246	2.38706e-05	PPARA, OSBPL7, APOC1, APOC2, MTTP, ABCG8, SLC25A20, ABCG5, LPA, APOA1, APOE, LCAT, APOC3, APOH, SCARB1, LIPC, APOM	448	145	13528	3.54027	0.0557476	0.00197604	0.0419124
GOTERM_BP_FAT	GO:0051605~protein maturation by peptide bond cleavage	13	2.2807	2.43384e-05	MBL2, MASP2, C3, C6, C4BPB, CFHR1, C8B, FCN3, KLKB1, BACE2, APOH, C2, CFHR5	448	86	13528	4.56458	0.0568085	0.00194763	0.0427336
GOTERM_BP_FAT	GO:0046486~glycerolipid metabolic process	18	3.15789	2.58283e-05	GPD1, MOGAT2, APOC1, APOC2, PIGS, CPS1, PCK1, MTTP, APOA1, DGAT2, APOE, LCAT, APOC3, APOH, PON1, PIGC, CAT, LIPC	448	162	13528	3.35516	0.0601794	0.00200013	0.045349
GOTERM_BP_FAT	GO:0006631~fatty acid metabolic process	20	3.50877	3.11156e-05	ACOX2, ACSM2B, PPARA, CYP2J2, EHHADH, ACSM2A, ECHS1, HAO1, CRYL1, BAAT, ALOX5AP, CYP4F3, CYP4F2, SCD5, ANGPTL3, LIPC, SLC27A5, ACSM5, ACAA1, GHR	448	198	13528	3.05014	0.0720449	0.00233389	0.05463
GOTERM_BP_FAT	GO:0032375~negative regulation of cholesterol transport	5	0.877193	3.80322e-05	ABCG8, ABCG5, APOC3, APOC1, APOC2	448	7	13528	21.5689	0.0873411	0.00276566	0.0667697
GOTERM_BP_FAT	GO:0032372~negative regulation of sterol transport	5	0.877193	3.80322e-05	ABCG8, ABCG5, APOC3, APOC1, APOC2	448	7	13528	21.5689	0.0873411	0.00276566	0.0667697
GOTERM_BP_FAT	GO:0051384~response to glucocorticoid stimulus	12	2.10526	4.78814e-05	PRKCA, LCAT, ALDOB, PFKFB1, UGT1A4, CPS1, CDO1, TAT, ADAM9, GHR, CPN1, ABCB4	448	78	13528	4.6456	0.108689	0.00337845	0.0840543
GOTERM_BP_FAT	GO:0050818~regulation of coagulation	9	1.57895	4.88467e-05	APOE, SERPINF2, KLKB1, F2, APOH, CPB2, TMPRSS6, PLG, F2R	448	41	13528	6.62848	0.110754	0.00334814	0.0857482
GOTERM_BP_FAT	GO:0030195~negative regulation of blood coagulation	7	1.22807	7.87036e-05	APOE, KLKB1, F2, APOH, CPB2, TMPRSS6, PLG	448	23	13528	9.19022	0.172323	0.0052399	0.138126
GOTERM_BP_FAT	GO:0032369~negative regulation of lipid transport	6	1.05263	8.78973e-05	ABCG8, ABCG5, ITGAV, APOC3, APOC1, APOC2	448	15	13528	12.0786	0.190409	0.00569256	0.15425
GOTERM_BP_FAT	GO:0031960~response to corticosteroid stimulus	12	2.10526	0.00010673	PRKCA, LCAT, ALDOB, PFKFB1, UGT1A4, CPS1, CDO1, TAT, ADAM9, GHR, CPN1, ABCB4	448	85	13528	4.26303	0.226233	0.00672687	0.187269
GOTERM_BP_FAT	GO:0051241~negative regulation of multicellular organismal process	17	2.98246	0.000106913	PRKCA, APOC1, APOC2, ATP1A1, SOX9, TMPRSS6, PLG, ABCG8, ABCG5, APOA1, APOE, KLKB1, F2, APOC3, APOH, CPB2, HDAC7	448	164	13528	3.13012	0.226575	0.00656621	0.187591
GOTERM_BP_FAT	GO:0019400~alditol metabolic process	7	1.22807	0.000130539	MOGAT3, GPD1, MOGAT2, SORD, DGAT2, ANGPTL3, PCK1	448	25	13528	8.455	0.269265	0.00781195	0.229
GOTERM_BP_FAT	GO:0007596~blood coagulation	13	2.2807	0.000133517	LPA, F10, KLKB1, CD59, F2, PROZ, APOH, SERPINC1, MST1, C4BPB, PROS1, PLG, F2R	448	102	13528	3.84856	0.274476	0.00779535	0.234218
GOTERM_BP_FAT	GO:0050817~coagulation	13	2.2807	0.000133517	LPA, F10, KLKB1, CD59, F2, PROZ, APOH, SERPINC1, MST1, C4BPB, PROS1, PLG, F2R	448	102	13528	3.84856	0.274476	0.00779535	0.234218
GOTERM_BP_FAT	GO:0050819~negative regulation of coagulation	7	1.22807	0.000165007	APOE, KLKB1, F2, APOH, CPB2, TMPRSS6, PLG	448	26	13528	8.12981	0.32736	0.00939713	0.289385
GOTERM_BP_FAT	GO:0046364~monosaccharide biosynthetic process	8	1.40351	0.000178777	GPD1, G6PD, SORD, ALDOB, PFKFB1, FBP1, PCK2, PCK1	448	37	13528	6.52896	0.349256	0.00994186	0.313497
GOTERM_BP_FAT	GO:0030194~positive regulation of blood coagulation	5	0.877193	0.000210792	SERPINF2, F2, APOH, PLG, F2R	448	10	13528	15.0982	0.397452	0.0114473	0.36954
GOTERM_BP_FAT	GO:0033700~phospholipid efflux	5	0.877193	0.000210792	APOA1, APOE, APOC3, APOC1, APOC2	448	10	13528	15.0982	0.397452	0.0114473	0.36954
GOTERM_BP_FAT	GO:0007599~hemostasis	13	2.2807	0.000230579	LPA, F10, KLKB1, CD59, F2, PROZ, APOH, SERPINC1, MST1, C4BPB, PROS1, PLG, F2R	448	108	13528	3.63476	0.425436	0.0122388	0.404162
GOTERM_BP_FAT	GO:0042157~lipoprotein metabolic process	11	1.92982	0.000291512	ZDHHC1, PPARA, APOA1, APOE, LCAT, APOC3, APOC1, PIGC, PIGS, APOM, MTTP	448	80	13528	4.15201	0.503716	0.0151152	0.510709
GOTERM_BP_FAT	GO:0006958~complement activation, classical pathway	7	1.22807	0.000313012	C8B, MBL2, C3, MASP2, C6, C4BPB, C2	448	29	13528	7.28879	0.528712	0.0158787	0.548279
GOTERM_BP_FAT	GO:0016485~protein processing	13	2.2807	0.000324313	MBL2, MASP2, C3, C6, C4BPB, CFHR1, C8B, FCN3, KLKB1, BACE2, APOH, C2, CFHR5	448	112	13528	3.50494	0.541342	0.0161074	0.568019
GOTERM_BP_FAT	GO:0019439~aromatic compound catabolic process	6	1.05263	0.000395781	PON1, KMO, TAT, PON3, FAH, HPD	448	20	13528	9.05893	0.613742	0.0192261	0.692783
GOTERM_BP_FAT	GO:0002455~humoral immune response mediated by circulating immunoglobulin	7	1.22807	0.000458779	C8B, MBL2, C3, MASP2, C6, C4BPB, C2	448	31	13528	6.81855	0.668026	0.0218126	0.802637
GOTERM_BP_FAT	GO:0019319~hexose biosynthetic process	7	1.22807	0.000458779	GPD1, SORD, ALDOB, PFKFB1, FBP1, PCK2, PCK1	448	31	13528	6.81855	0.668026	0.0218126	0.802637
GOTERM_BP_FAT	GO:0065005~protein-lipid complex assembly	5	0.877193	0.000471346	APOA1, APOE, APOC3, APOC1, APOM	448	12	13528	12.5818	0.677906	0.021969	0.824537
GOTERM_BP_FAT	GO:0034377~plasma lipoprotein particle assembly	5	0.877193	0.000471346	APOA1, APOE, APOC3, APOC1, APOM	448	12	13528	12.5818	0.677906	0.021969	0.824537
GOTERM_BP_FAT	GO:0042730~fibrinolysis	5	0.877193	0.000471346	KLKB1, F2, CPB2, TMPRSS6, PLG	448	12	13528	12.5818	0.677906	0.021969	0.824537
GOTERM_BP_FAT	GO:0046165~alcohol biosynthetic process	8	1.40351	0.000545226	GPD1, G6PD, SORD, ALDOB, PFKFB1, FBP1, PCK2, PCK1	448	44	13528	5.49026	0.730325	0.0248877	0.953196
GOTERM_BP_FAT	GO:0050820~positive regulation of coagulation	5	0.877193	0.000663146	SERPINF2, F2, APOH, PLG, F2R	448	13	13528	11.614	0.796902	0.029629	1.15822
GOTERM_BP_FAT	GO:0051604~protein maturation	13	2.2807	0.00070855	MBL2, MASP2, C3, C6, C4BPB, CFHR1, C8B, FCN3, KLKB1, BACE2, APOH, C2, CFHR5	448	122	13528	3.21765	0.817909	0.0310494	1.23706
GOTERM_BP_FAT	GO:0006071~glycerol metabolic process	6	1.05263	0.000791508	MOGAT3, GPD1, MOGAT2, DGAT2, ANGPTL3, PCK1	448	23	13528	7.87733	0.850842	0.0340038	1.38094
GOTERM_BP_FAT	GO:0044242~cellular lipid catabolic process	10	1.75439	0.000867088	ACOX2, HAO1, PLCB3, EHHADH, APOC3, ECHS1, CPS1, ANGPTL3, LIPC, ACAA1	448	76	13528	3.97321	0.875633	0.0365392	1.51186
GOTERM_BP_FAT	GO:0008203~cholesterol metabolic process	11	1.92982	0.000898252	G6PD, APOA1, APOE, LCAT, APOC3, APOC1, SCARB1, CAT, ANGPTL3, LIPC, AKR1D1	448	92	13528	3.61044	0.884614	0.0371767	1.5658
GOTERM_BP_FAT	GO:0002253~activation of immune response	11	1.92982	0.00106233	CFHR1, C8B, IRAK1, MBL2, C3, FCN3, MASP2, C6, C4BPB, C2, CFHR5	448	94	13528	3.53362	0.922241	0.0430813	1.84931
GOTERM_BP_FAT	GO:0034372~very-low-density lipoprotein particle remodeling	4	0.701754	0.00113571	APOE, LCAT, APOC2, LIPC	448	7	13528	17.2551	0.934824	0.0452276	1.97584
GOTERM_BP_FAT	GO:0019748~secondary metabolic process	10	1.75439	0.00114826	ASPDH, GPD1, G6PD, DDT, ALDOB, CYP26A1, KMO, QPRT, CYP1A2, DCXR	448	79	13528	3.82233	0.936762	0.0449715	1.99746
GOTERM_BP_FAT	GO:0046942~carboxylic acid transport	14	2.45614	0.00117532	SLC38A4, PPARA, SLC38A3, SLC13A5, AQP9, SLC6A12, SLC7A11, SLC10A1, SLC25A20, SLC1A2, AKR1C4, SLC16A7, SLC6A8, SLC6A6	448	147	13528	2.87585	0.940748	0.0452703	2.04408
GOTERM_BP_FAT	GO:0006094~gluconeogenesis	6	1.05263	0.00118355	GPD1, ALDOB, PFKFB1, FBP1, PCK2, PCK1	448	25	13528	7.24714	0.94191	0.0448619	2.05826
GOTERM_BP_FAT	GO:0006954~inflammatory response	23	4.03509	0.00120759	TF, MBL2, MASP2, C3, C6, SAA4, C4BPB, CXCL6, MECOM, CDO1, CFHR1, C8B, TNFAIP6, ORM1, CCL20, FCN3, SERPINF2, KLKB1, F2, NFATC4, C2, CFHR5, F2R	448	325	13528	2.13698	0.945174	0.0450428	2.09965
GOTERM_BP_FAT	GO:0015849~organic acid transport	14	2.45614	0.00125079	SLC38A4, PPARA, SLC38A3, SLC13A5, AQP9, SLC6A12, SLC7A11, SLC10A1, SLC25A20, SLC1A2, AKR1C4, SLC16A7, SLC6A8, SLC6A6	448	148	13528	2.85642	0.950587	0.0459057	2.17399
GOTERM_BP_FAT	GO:0009063~cellular amino acid catabolic process	9	1.57895	0.00173622	ALDH6A1, ARG1, ASPA, KMO, CDO1, TAT, SARDH, FAH, HPD	448	68	13528	3.99659	0.984637	0.0622224	3.00564
GOTERM_BP_FAT	GO:0070328~triglyceride homeostasis	4	0.701754	0.00177269	APOC3, APOC2, SCARB1, LIPC	448	8	13528	15.0982	0.985928	0.0625569	3.06785
GOTERM_BP_FAT	GO:0016125~sterol metabolic process	11	1.92982	0.00184023	G6PD, APOA1, APOE, LCAT, APOC3, APOC1, SCARB1, CAT, ANGPTL3, LIPC, AKR1D1	448	101	13528	3.28872	0.988039	0.063927	3.18296
GOTERM_BP_FAT	GO:0006769~nicotinamide metabolic process	7	1.22807	0.0018612	ASPDH, GPD1, G6PD, ALDOB, KMO, QPRT, DCXR	448	40	13528	5.28437	0.988628	0.0637126	3.21868
GOTERM_BP_FAT	GO:0019751~polyol metabolic process	7	1.22807	0.0018612	MOGAT3, GPD1, MOGAT2, SORD, DGAT2, ANGPTL3, PCK1	448	40	13528	5.28437	0.988628	0.0637126	3.21868
GOTERM_BP_FAT	GO:0046496~nicotinamide nucleotide metabolic process	7	1.22807	0.0018612	ASPDH, GPD1, G6PD, ALDOB, KMO, QPRT, DCXR	448	40	13528	5.28437	0.988628	0.0637126	3.21868
GOTERM_BP_FAT	GO:0034637~cellular carbohydrate biosynthetic process	9	1.57895	0.00190848	GPD1, G6PD, SORD, ALDOB, PFKFB1, FBP1, CERCAM, PCK2, PCK1	448	69	13528	3.93866	0.989852	0.0643638	3.29916
GOTERM_BP_FAT	GO:0051004~regulation of lipoprotein lipase activity	5	0.877193	0.0019874	APOC3, APOH, APOC1, APOC2, ANGPTL3	448	17	13528	8.8813	0.991608	0.0660129	3.43335
GOTERM_BP_FAT	GO:0045833~negative regulation of lipid metabolic process	6	1.05263	0.00201806	APOE, APOC3, APOC1, APOC2, ATP1A1, APOM	448	28	13528	6.47066	0.992205	0.0660856	3.48544
GOTERM_BP_FAT	GO:0051186~cofactor metabolic process	16	2.80702	0.00208772	ASPDH, GPD1, TSPO, ALDOB, FTCD, KMO, ACLY, CYP1A2, ALAS1, GLYAT, G6PD, BAAT, UGT1A4, QPRT, DCXR, HMGCL	448	195	13528	2.47766	0.993409	0.0673736	3.60368
GOTERM_BP_FAT	GO:0009820~alkaloid metabolic process	7	1.22807	0.00212054	ASPDH, GPD1, G6PD, ALDOB, KMO, QPRT, DCXR	448	41	13528	5.15549	0.99391	0.0674922	3.65934
GOTERM_BP_FAT	GO:0031667~response to nutrient levels	16	2.80702	0.00230522	PPARA, NES, GATM, PFKFB1, ALDOB, TTPA, TP53, MGP, TRIM16, CLIC1, CPS1, ABCG5, UGT1A4, SERPINC1, APOM, GHR	448	197	13528	2.4525	0.996096	0.0722044	3.97198
GOTERM_BP_FAT	GO:0006090~pyruvate metabolic process	7	1.22807	0.00240625	GPD1, SLC16A7, ALDOB, PFKFB1, FBP1, PCK2, PCK1	448	42	13528	5.03274	0.99694	0.0742853	4.14261
GOTERM_BP_FAT	GO:0019362~pyridine nucleotide metabolic process	7	1.22807	0.00240625	ASPDH, GPD1, G6PD, ALDOB, KMO, QPRT, DCXR	448	42	13528	5.03274	0.99694	0.0742853	4.14261
GOTERM_BP_FAT	GO:0050878~regulation of body fluid levels	13	2.2807	0.00248032	LPA, F10, KLKB1, CD59, F2, PROZ, APOH, SERPINC1, MST1, C4BPB, PROS1, PLG, F2R	448	141	13528	2.78407	0.99744	0.0755177	4.26753
GOTERM_BP_FAT	GO:0034370~triglyceride-rich lipoprotein particle remodeling	4	0.701754	0.0025941	APOE, LCAT, APOC2, LIPC	448	9	13528	13.4206	0.998053	0.0778628	4.45911
GOTERM_BP_FAT	GO:0051917~regulation of fibrinolysis	4	0.701754	0.0025941	SERPINF2, KLKB1, APOH, PLG	448	9	13528	13.4206	0.998053	0.0778628	4.45911
GOTERM_BP_FAT	GO:0042445~hormone metabolic process	11	1.92982	0.00263742	BBS1, AFP, APOA1, AKR1C4, BACE2, CRHBP, UGT1A4, HSD17B6, CYP26A1, SCARB1, AKR1D1	448	106	13528	3.13359	0.998246	0.0781384	4.53195
GOTERM_BP_FAT	GO:0009991~response to extracellular stimulus	17	2.98246	0.00267913	PPARA, NES, GATM, PFKFB1, ALDOB, TTPA, TP53, MGP, TRIM16, CLIC1, CPS1, SLC1A2, ABCG5, UGT1A4, SERPINC1, APOM, GHR	448	220	13528	2.33336	0.998414	0.0783617	4.60205
GOTERM_BP_FAT	GO:0010033~response to organic substance	39	6.84211	0.00298978	PPARA, TF, ADCY1, AQP9, ARNT2, PFKFB1, ALDOB, TRIM16, CPN1, CTTNBP2, VN1R1, SLC1A2, APOE, LCAT, UGT1A4, SCARB1, APOM, ADAM9, GHR, PRKCA, IRAK1, GATM, FBP1, ESR1, MGP, CLIC1, CDO1, CPS1, TAT, ABCB4, PCK1, RERG, AFP, KCNJ8, SERPINF2, ADRA1B, HSPB1, F2R, SLC9A1	448	721	13528	1.63337	0.99925	0.0860141	5.12255
GOTERM_BP_FAT	GO:0015711~organic anion transport	7	1.22807	0.00306334	SLCO1B3, SLC1A2, SLC13A5, SLC16A7, SLC22A7, SLCO1B1, SLC10A1	448	44	13528	4.80398	0.999372	0.0869993	5.24541
GOTERM_BP_FAT	GO:0008206~bile acid metabolic process	5	0.877193	0.00307168	ACOX2, BAAT, SULT2A1, AKR1D1, SLC27A5	448	19	13528	7.94643	0.999384	0.0862093	5.25932
GOTERM_BP_FAT	GO:0034754~cellular hormone metabolic process	8	1.40351	0.00317506	AFP, APOA1, AKR1C4, UGT1A4, HSD17B6, CYP26A1, SCARB1, AKR1D1	448	59	13528	4.09443	0.99952	0.0879587	5.43171
GOTERM_BP_FAT	GO:0016052~carbohydrate catabolic process	11	1.92982	0.00323498	HYAL1, GPD1, LYVE1, G6PD, SORD, PGLYRP2, ALDOB, PFKFB1, OGDHL, FUT4, CPS1	448	109	13528	3.04735	0.999585	0.0885273	5.5315
GOTERM_BP_FAT	GO:0045834~positive regulation of lipid metabolic process	7	1.22807	0.00384586	PPARA, APOA1, APOE, APOC1, APOC2, ANGPTL3, SEC14L2	448	46	13528	4.59511	0.999905	0.103211	6.5431
GOTERM_BP_FAT	GO:0019216~regulation of lipid metabolic process	11	1.92982	0.00393564	SLC25A20, PPARA, APOA1, APOE, APOC3, APOC1, APOC2, ATP1A1, ANGPTL3, APOM, SEC14L2	448	112	13528	2.96572	0.999923	0.104333	6.69091
GOTERM_BP_FAT	GO:0009310~amine catabolic process	9	1.57895	0.0041384	ALDH6A1, ARG1, ASPA, KMO, CDO1, TAT, SARDH, FAH, HPD	448	78	13528	3.4842	0.999953	0.108226	7.02391
GOTERM_BP_FAT	GO:0006952~defense response	34	5.96491	0.00418534	MBL2, TF, C3, MASP2, C6, CXCL6, ITGB1, LEAP2, CFHR1, CCL20, FCN3, HAMP, RNASE7, KLKB1, PGLYRP2, NFATC4, C2, CFHR5, APOM, SAA4, C4BPB, CLIC1, CDO1, MECOM, TNFAIP6, C8B, ORM1, ABCC9, LILRB5, KCNJ8, SERPINF2, F2, MST1R, F2R	448	615	13528	1.6694	0.999958	0.108213	7.10085
GOTERM_BP_FAT	GO:0009719~response to endogenous stimulus	25	4.38596	0.00420577	PRKCA, PPARA, ADCY1, GATM, ARNT2, PFKFB1, ALDOB, FBP1, ESR1, MGP, TRIM16, CDO1, CPS1, TAT, PCK1, CPN1, ABCB4, RERG, CTTNBP2, SLC1A2, LCAT, UGT1A4, ADRA1B, GHR, ADAM9	448	405	13528	1.86398	0.99996	0.107559	7.13432
GOTERM_BP_FAT	GO:0015914~phospholipid transport	6	1.05263	0.00425673	ABCG8, APOA1, APOE, APOC3, APOC1, APOC2	448	33	13528	5.49026	0.999965	0.10765	7.21774
GOTERM_BP_FAT	GO:0010817~regulation of hormone levels	13	2.2807	0.00434467	SHBG, CRHBP, CYP26A1, PCLO, BBS1, AFP, AKR1C4, APOA1, BACE2, UGT1A4, HSD17B6, SCARB1, AKR1D1	448	151	13528	2.59969	0.999971	0.108614	7.36154
GOTERM_BP_FAT	GO:0006706~steroid catabolic process	5	0.877193	0.00450187	SULT2A1, APOE, HSD17B6, SCARB1, AKR1D1	448	21	13528	7.18963	0.99998	0.111173	7.61806
GOTERM_BP_FAT	GO:0048545~response to steroid hormone stimulus	15	2.63158	0.00468603	PRKCA, PFKFB1, ALDOB, ARNT2, ESR1, CPS1, CDO1, TAT, CPN1, ABCB4, CTTNBP2, LCAT, UGT1A4, GHR, ADAM9	448	192	13528	2.3591	0.999987	0.11429	7.91773
GOTERM_BP_FAT	GO:0040012~regulation of locomotion	15	2.63158	0.00468603	PRKCA, F10, TPM1, PLG, BBS1, LAMA3, APOE, MAP3K1, APOH, SCARB1, ANGPTL3, CHRD, HDAC7, F2R, ADAM9	448	192	13528	2.3591	0.999987	0.11429	7.91773
GOTERM_BP_FAT	GO:0008209~androgen metabolic process	4	0.701754	0.00485035	AKR1C4, HSD17B6, SCARB1, AKR1D1	448	11	13528	10.9805	0.999992	0.116881	8.18435
GOTERM_BP_FAT	GO:0002252~immune effector process	12	2.10526	0.00486433	CFHR1, C8B, MBL2, ABCC9, C3, FCN3, MASP2, KCNJ8, C6, C4BPB, C2, CFHR5	448	134	13528	2.70416	0.999992	0.116039	8.207
GOTERM_BP_FAT	GO:0009725~response to hormone stimulus	23	4.03509	0.00532945	PRKCA, PPARA, ADCY1, GATM, ARNT2, PFKFB1, ALDOB, FBP1, ESR1, MGP, TRIM16, CDO1, CPS1, TAT, PCK1, CPN1, ABCB4, RERG, CTTNBP2, LCAT, UGT1A4, GHR, ADAM9	448	367	13528	1.89242	0.999997	0.1252	8.95754
GOTERM_BP_FAT	GO:0015718~monocarboxylic acid transport	7	1.22807	0.00584186	SLC25A20, PPARA, AKR1C4, AQP9, SLC16A7, SLC6A6, SLC10A1	448	50	13528	4.2275	0.999999	0.135104	9.77769
GOTERM_BP_FAT	GO:0032488~Cdc42 protein signal transduction	3	0.526316	0.00625349	APOA1, APOE, APOC3	448	4	13528	22.6473	1	0.142573	10.4315
GOTERM_BP_FAT	GO:0010915~regulation of very-low-density lipoprotein particle clearance	3	0.526316	0.00625349	APOC3, APOC1, APOC2	448	4	13528	22.6473	1	0.142573	10.4315
GOTERM_BP_FAT	GO:0010916~negative regulation of very-low-density lipoprotein particle clearance	3	0.526316	0.00625349	APOC3, APOC1, APOC2	448	4	13528	22.6473	1	0.142573	10.4315
GOTERM_BP_FAT	GO:0009074~aromatic amino acid family catabolic process	4	0.701754	0.00631002	KMO, TAT, FAH, HPD	448	12	13528	10.0655	1	0.142425	10.5209
GOTERM_BP_FAT	GO:0032101~regulation of response to external stimulus	13	2.2807	0.00653147	PRKCA, PPARA, APOE, SERPINF2, C3, KLKB1, F2, APOH, SERPINC1, CPB2, TMPRSS6, PLG, F2R	448	159	13528	2.46889	1	0.145694	10.8705
GOTERM_BP_FAT	GO:0006733~oxidoreduction coenzyme metabolic process	7	1.22807	0.00708287	ASPDH, GPD1, G6PD, ALDOB, KMO, QPRT, DCXR	448	52	13528	4.0649	1	0.155589	11.7353
GOTERM_BP_FAT	GO:0031099~regeneration	8	1.40351	0.00758147	LIF, AFP, GATM, MTPN, PFKFB1, APOH, TM4SF4, PLG	448	69	13528	3.50104	1	0.164137	12.5104
GOTERM_BP_FAT	GO:0016064~immunoglobulin mediated immune response	7	1.22807	0.00850414	C8B, MBL2, C3, MASP2, C6, C4BPB, C2	448	54	13528	3.91435	1	0.180656	13.9279
GOTERM_BP_FAT	GO:0019674~NAD metabolic process	5	0.877193	0.00857547	ASPDH, GPD1, ALDOB, KMO, QPRT	448	25	13528	6.03929	1	0.180448	14.0366
GOTERM_BP_FAT	GO:0010594~regulation of endothelial cell migration	5	0.877193	0.00857547	APOE, APOH, SCARB1, HDAC7, PLG	448	25	13528	6.03929	1	0.180448	14.0366
GOTERM_BP_FAT	GO:0006575~cellular amino acid derivative metabolic process	13	2.2807	0.00908715	GATM, KMO, CPS1, CDO1, APOA1, G6PD, P4HA2, LCAT, MTPN, PON1, GAMT, LIPC, GHR	448	166	13528	2.36478	1	0.188537	14.8124
GOTERM_BP_FAT	GO:0006953~acute-phase response	6	1.05263	0.00977533	ORM1, MBL2, TF, SERPINF2, F2, SAA4	448	40	13528	4.52946	1	0.199641	15.8455
GOTERM_BP_FAT	GO:0050994~regulation of lipid catabolic process	5	0.877193	0.00987536	PPARA, APOC3, APOC1, APOC2, ANGPTL3	448	26	13528	5.80701	1	0.199791	15.9946
GOTERM_BP_FAT	GO:0045940~positive regulation of steroid metabolic process	4	0.701754	0.00994039	APOA1, APOE, APOC1, SEC14L2	448	14	13528	8.62755	1	0.199309	16.0915
GOTERM_BP_FAT	GO:0019724~B cell mediated immunity	7	1.22807	0.0101191	C8B, MBL2, C3, MASP2, C6, C4BPB, C2	448	56	13528	3.77455	1	0.200861	16.357
GOTERM_BP_FAT	GO:0010985~negative regulation of lipoprotein particle clearance	3	0.526316	0.0101951	APOC3, APOC1, APOC2	448	5	13528	18.1179	1	0.200574	16.4698
GOTERM_BP_FAT	GO:0006572~tyrosine catabolic process	3	0.526316	0.0101951	TAT, FAH, HPD	448	5	13528	18.1179	1	0.200574	16.4698
GOTERM_BP_FAT	GO:0033762~response to glucagon stimulus	3	0.526316	0.0101951	PFKFB1, CPS1, CDO1	448	5	13528	18.1179	1	0.200574	16.4698
GOTERM_BP_FAT	GO:0051005~negative regulation of lipoprotein lipase activity	3	0.526316	0.0101951	APOC3, APOC1, ANGPTL3	448	5	13528	18.1179	1	0.200574	16.4698
GOTERM_BP_FAT	GO:0010901~regulation of very-low-density lipoprotein particle remodeling	3	0.526316	0.0101951	APOA1, APOC3, APOC2	448	5	13528	18.1179	1	0.200574	16.4698
GOTERM_BP_FAT	GO:0034380~high-density lipoprotein particle assembly	3	0.526316	0.0101951	APOA1, APOE, APOM	448	5	13528	18.1179	1	0.200574	16.4698
GOTERM_BP_FAT	GO:0048261~negative regulation of receptor-mediated endocytosis	3	0.526316	0.0101951	APOC3, APOC1, APOC2	448	5	13528	18.1179	1	0.200574	16.4698
GOTERM_BP_FAT	GO:0030334~regulation of cell migration	13	2.2807	0.0103958	F10, LAMA3, APOE, MAP3K1, APOH, SCARB1, ANGPTL3, TPM1, CHRD, HDAC7, PLG, ADAM9, F2R	448	169	13528	2.3228	1	0.202467	16.7667
GOTERM_BP_FAT	GO:0008610~lipid biosynthetic process	20	3.50877	0.0111744	MOGAT3, MOGAT2, PIGS, ACLY, CERCAM, CDS1, PCK1, APOA1, G6PD, DGAT2, LCAT, ALOX5AP, HSD11B1, HSD17B6, MBOAT2, PIGC, SCARB1, SCD5, LIPC, AKR1D1	448	323	13528	1.86975	1	0.214237	17.9093
GOTERM_BP_FAT	GO:0006766~vitamin metabolic process	8	1.40351	0.0117931	GC, CYP3A4, ASPDH, TTPA, CYP26A1, KMO, QPRT, PSAT1	448	75	13528	3.22095	1	0.22297	18.8066
GOTERM_BP_FAT	GO:0051270~regulation of cell motion	14	2.45614	0.0118815	F10, TPM1, PLG, BBS1, LAMA3, APOE, MAP3K1, APOH, SCARB1, ANGPTL3, CHRD, HDAC7, F2R, ADAM9	448	193	13528	2.19041	1	0.222716	18.9342
GOTERM_BP_FAT	GO:0042158~lipoprotein biosynthetic process	7	1.22807	0.0119408	ZDHHC1, APOA1, APOE, LCAT, PIGC, PIGS, MTTP	448	58	13528	3.6444	1	0.221987	19.0195
GOTERM_BP_FAT	GO:0006957~complement activation, alternative pathway	4	0.701754	0.0121252	C8B, C3, C2, CFHR5	448	15	13528	8.05238	1	0.223311	19.2845
GOTERM_BP_FAT	GO:0051055~negative regulation of lipid biosynthetic process	4	0.701754	0.0121252	APOE, APOC3, APOC1, ATP1A1	448	15	13528	8.05238	1	0.223311	19.2845
GOTERM_BP_FAT	GO:0006732~coenzyme metabolic process	12	2.10526	0.0126889	ASPDH, GPD1, GLYAT, BAAT, G6PD, ALDOB, FTCD, ACLY, KMO, QPRT, HMGCL, DCXR	448	153	13528	2.36835	1	0.230702	20.0895
GOTERM_BP_FAT	GO:0043434~response to peptide hormone stimulus	12	2.10526	0.0132739	PRKCA, CTTNBP2, PPARA, GATM, ALDOB, PFKFB1, FBP1, TRIM16, CPS1, CDO1, GHR, PCK1	448	154	13528	2.35297	1	0.238242	20.9171
GOTERM_BP_FAT	GO:0051051~negative regulation of transport	11	1.92982	0.0140792	PRKCA, LIF, MDFI, ABCG8, ABCG5, APOA1, CRYAA, ITGAV, APOC3, APOC1, APOC2	448	135	13528	2.46045	1	0.248982	22.0428
GOTERM_BP_FAT	GO:0017144~drug metabolic process	4	0.701754	0.0145633	CYP3A4, FMO3, CYP2D6, CYP1A2	448	16	13528	7.54911	1	0.254555	22.7123
GOTERM_BP_FAT	GO:0048259~regulation of receptor-mediated endocytosis	4	0.701754	0.0145633	PRKCA, APOC3, APOC1, APOC2	448	16	13528	7.54911	1	0.254555	22.7123
GOTERM_BP_FAT	GO:0043462~regulation of ATPase activity	4	0.701754	0.0145633	ALDOB, RGN, TPM2, TPM1	448	16	13528	7.54911	1	0.254555	22.7123
GOTERM_BP_FAT	GO:0006559~L-phenylalanine catabolic process	3	0.526316	0.0149601	TAT, FAH, HPD	448	6	13528	15.0982	1	0.258696	23.257
GOTERM_BP_FAT	GO:0030300~regulation of intestinal cholesterol absorption	3	0.526316	0.0149601	ABCG8, ABCG5, APOA1	448	6	13528	15.0982	1	0.258696	23.257
GOTERM_BP_FAT	GO:0010984~regulation of lipoprotein particle clearance	3	0.526316	0.0149601	APOC3, APOC1, APOC2	448	6	13528	15.0982	1	0.258696	23.257
GOTERM_BP_FAT	GO:0001867~complement activation, lectin pathway	3	0.526316	0.0149601	MBL2, FCN3, MASP2	448	6	13528	15.0982	1	0.258696	23.257
GOTERM_BP_FAT	GO:0050748~negative regulation of lipoprotein metabolic process	3	0.526316	0.0149601	ITGAV, PON1, APOM	448	6	13528	15.0982	1	0.258696	23.257
GOTERM_BP_FAT	GO:0006558~L-phenylalanine metabolic process	3	0.526316	0.0149601	TAT, FAH, HPD	448	6	13528	15.0982	1	0.258696	23.257
GOTERM_BP_FAT	GO:0051918~negative regulation of fibrinolysis	3	0.526316	0.0149601	SERPINF2, APOH, PLG	448	6	13528	15.0982	1	0.258696	23.257
GOTERM_BP_FAT	GO:0031329~regulation of cellular catabolic process	7	1.22807	0.0150884	PPARA, APOE, APOC3, ADRA1B, APOC1, APOC2, ADAM9	448	61	13528	3.46516	1	0.25878	23.4325
GOTERM_BP_FAT	GO:0046890~regulation of lipid biosynthetic process	6	1.05263	0.0158774	APOE, APOC3, APOC1, APOC2, ATP1A1, SEC14L2	448	45	13528	4.02619	1	0.268515	24.5024
GOTERM_BP_FAT	GO:0045087~innate immune response	11	1.92982	0.0162118	C8B, MBL2, C3, FCN3, MASP2, RNASE7, C6, PGLYRP2, C4BPB, C2, CFHR5	448	138	13528	2.40696	1	0.271482	24.9517
GOTERM_BP_FAT	GO:0006000~fructose metabolic process	4	0.701754	0.0172581	SORD, ALDOB, PFKFB1, FBP1	448	17	13528	7.10504	1	0.284423	26.3412
GOTERM_BP_FAT	GO:0006820~anion transport	11	1.92982	0.0202855	MBL2, CTTNBP2, SLCO1B3, SLC1A2, TSPO, SLC13A5, SLC16A7, SLC22A7, SLCO1B1, CLIC1, SLC10A1	448	143	13528	2.3228	1	0.32352	30.2261
GOTERM_BP_FAT	GO:0006970~response to osmotic stress	5	0.877193	0.0203468	AQP9, MAP3K1, SLC2A1, TP53, KMO	448	32	13528	4.71819	1	0.322238	30.3027
GOTERM_BP_FAT	GO:0010873~positive regulation of cholesterol esterification	3	0.526316	0.0204898	APOA1, APOE, APOC1	448	7	13528	12.9413	1	0.322035	30.4812
GOTERM_BP_FAT	GO:0060192~negative regulation of lipase activity	3	0.526316	0.0204898	APOC3, APOC1, ANGPTL3	448	7	13528	12.9413	1	0.322035	30.4812
GOTERM_BP_FAT	GO:0046689~response to mercury ion	3	0.526316	0.0204898	AQP9, GATM, TAT	448	7	13528	12.9413	1	0.322035	30.4812
GOTERM_BP_FAT	GO:0060348~bone development	10	1.75439	0.0207444	CTSK, PDLIM7, GABBR1, HSPG2, MGP, SOX9, CHRD, MMP2, CDH11, GHR	448	123	13528	2.45499	1	0.323274	30.7978
GOTERM_BP_FAT	GO:0050778~positive regulation of immune response	11	1.92982	0.0221083	CFHR1, C8B, IRAK1, MBL2, C3, FCN3, MASP2, C6, C4BPB, C2, CFHR5	448	145	13528	2.29076	1	0.338502	32.4711
GOTERM_BP_FAT	GO:0044275~cellular carbohydrate catabolic process	8	1.40351	0.0222039	GPD1, G6PD, SORD, ALDOB, PFKFB1, OGDHL, FUT4, CPS1	448	85	13528	2.84202	1	0.337601	32.5869
GOTERM_BP_FAT	GO:0009896~positive regulation of catabolic process	6	1.05263	0.0222759	PPARA, APOE, ADRA1B, APOC2, ANGPTL3, ADAM9	448	49	13528	3.69752	1	0.336421	32.6741
GOTERM_BP_FAT	GO:0009072~aromatic amino acid family metabolic process	4	0.701754	0.0234257	KMO, TAT, FAH, HPD	448	19	13528	6.35714	1	0.348373	34.051
GOTERM_BP_FAT	GO:0021915~neural tube development	7	1.22807	0.0245717	OVOL2, VANGL2, MNX1, PTK7, RPGRIP1L, CHRD, FZD6	448	68	13528	3.10846	1	0.359909	35.397
GOTERM_BP_FAT	GO:0016051~carbohydrate biosynthetic process	9	1.57895	0.025323	GPD1, G6PD, SORD, ALDOB, PFKFB1, FBP1, CERCAM, PCK2, PCK1	448	107	13528	2.53989	1	0.366537	36.2653
GOTERM_BP_FAT	GO:0022610~biological adhesion	34	5.96491	0.0254435	CLDN4, PTK7, PCDHB14, PCDHGC5, PCDHGA6, NEO1, PCDHGA4, SOX9, ITGB1, SCARF2, APLP1, CHAD, ITGBL1, AZGP1, ITGAV, SCARB1, ANGPTL3, CDH24, THBS3, ADAM9, CDH23, HAPLN4, COL22A1, COL15A1, HSPG2, MGP, CERCAM, COL16A1, CLEC4M, TNFAIP6, LYVE1, LAMA3, ANTXR1, CDH11	448	701	13528	1.46459	1	0.365794	36.4035
GOTERM_BP_FAT	GO:0007155~cell adhesion	34	5.96491	0.0257729	CLDN4, PTK7, PCDHB14, PCDHGC5, PCDHGA6, NEO1, PCDHGA4, SOX9, ITGB1, SCARF2, APLP1, CHAD, ITGBL1, AZGP1, ITGAV, SCARB1, ANGPTL3, CDH24, THBS3, ADAM9, CDH23, HAPLN4, COL22A1, COL15A1, HSPG2, MGP, CERCAM, COL16A1, CLEC4M, TNFAIP6, LYVE1, LAMA3, ANTXR1, CDH11	448	700	13528	1.46668	1	0.367445	36.78
GOTERM_BP_FAT	GO:0007507~heart development	14	2.45614	0.0267096	TBX2, FBN1, VANGL2, RPGRIP1L, HSPG2, MECOM, SOX9, ITGB1, TPM1, OVOL2, KCNJ8, ADRA1B, SEMA3C, NFATC4	448	215	13528	1.96628	1	0.375884	37.839
GOTERM_BP_FAT	GO:0050746~regulation of lipoprotein metabolic process	3	0.526316	0.0267289	ITGAV, PON1, APOM	448	8	13528	11.3237	1	0.373978	37.8606
GOTERM_BP_FAT	GO:0019433~triglyceride catabolic process	3	0.526316	0.0267289	APOC3, CPS1, LIPC	448	8	13528	11.3237	1	0.373978	37.8606
GOTERM_BP_FAT	GO:0010872~regulation of cholesterol esterification	3	0.526316	0.0267289	APOA1, APOE, APOC1	448	8	13528	11.3237	1	0.373978	37.8606
GOTERM_BP_FAT	GO:0006805~xenobiotic metabolic process	4	0.701754	0.0268995	CYP3A4, NR1I2, UGT1A4, CYP1A2	448	20	13528	6.03929	1	0.373768	38.0516
GOTERM_BP_FAT	GO:0042493~response to drug	14	2.45614	0.0275004	NES, TP53, CENPF, ATP1A1, CPS1, ABCB4, CTTNBP2, ABCC9, SLC1A2, ABCG5, UGT1A4, SEMA3C, SLC9A1, MVP	448	216	13528	1.95718	1	0.378265	38.72
GOTERM_BP_FAT	GO:0007229~integrin-mediated signaling pathway	7	1.22807	0.0278772	DOCK1, ITGAV, ANGPTL3, COL16A1, ITGB1, ADAM9, ITGBL1	448	70	13528	3.01964	1	0.380259	39.1357
GOTERM_BP_FAT	GO:0002449~lymphocyte mediated immunity	7	1.22807	0.0278772	C8B, MBL2, C3, MASP2, C6, C4BPB, C2	448	70	13528	3.01964	1	0.380259	39.1357
GOTERM_BP_FAT	GO:0006865~amino acid transport	8	1.40351	0.029265	SLC25A20, SLC38A4, SLC1A2, SLC38A3, SLC6A8, SLC6A12, SLC6A6, SLC7A11	448	90	13528	2.68413	1	0.392932	40.6437
GOTERM_BP_FAT	GO:0009062~fatty acid catabolic process	5	0.877193	0.0300813	ACOX2, HAO1, EHHADH, ECHS1, ACAA1	448	36	13528	4.19395	1	0.399317	41.5142
GOTERM_BP_FAT	GO:0031331~positive regulation of cellular catabolic process	5	0.877193	0.0300813	PPARA, APOE, ADRA1B, APOC2, ADAM9	448	36	13528	4.19395	1	0.399317	41.5142
GOTERM_BP_FAT	GO:0019218~regulation of steroid metabolic process	5	0.877193	0.0300813	APOA1, APOE, APOC1, ATP1A1, SEC14L2	448	36	13528	4.19395	1	0.399317	41.5142
GOTERM_BP_FAT	GO:0006006~glucose metabolic process	11	1.92982	0.0305965	GPD1, G6PD, SORD, ALDOB, PFKFB1, OGDHL, FBP1, CPS1, PCK2, DCXR, PCK1	448	153	13528	2.17099	1	0.402486	42.0574
GOTERM_BP_FAT	GO:0046470~phosphatidylcholine metabolic process	4	0.701754	0.0306324	APOA1, LCAT, PON1, LIPC	448	21	13528	5.7517	1	0.40074	42.0951
GOTERM_BP_FAT	GO:0006897~endocytosis	14	2.45614	0.0313999	MICALL2, DNM3, MBL2, PDLIM7, HIP1R, CLEC4M, APLP1, AP1S3, DOCK1, APOE, ITGAV, SCARB1, DNM1, GHR	448	220	13528	1.92159	1	0.406384	42.8949
GOTERM_BP_FAT	GO:0010324~membrane invagination	14	2.45614	0.0313999	MICALL2, DNM3, MBL2, PDLIM7, HIP1R, CLEC4M, APLP1, AP1S3, DOCK1, APOE, ITGAV, SCARB1, DNM1, GHR	448	220	13528	1.92159	1	0.406384	42.8949
GOTERM_BP_FAT	GO:0048878~chemical homeostasis	26	4.5614	0.0334433	TF, AQP9, APOC2, APOA1, HAMP, APOE, LCAT, APOC3, RGN, SCARB1, ANGPTL3, APOM, PRKCA, OTC, TP53, CPS1, PCK1, MTTP, ABCG8, ABCG5, F2, ADRA1B, PLLP, LIPC, SLC9A1, F2R	448	512	13528	1.53341	1	0.42437	44.9741
GOTERM_BP_FAT	GO:0046464~acylglycerol catabolic process	3	0.526316	0.0336245	APOC3, CPS1, LIPC	448	9	13528	10.0655	1	0.423976	45.1549
GOTERM_BP_FAT	GO:0032781~positive regulation of ATPase activity	3	0.526316	0.0336245	ALDOB, RGN, TPM1	448	9	13528	10.0655	1	0.423976	45.1549
GOTERM_BP_FAT	GO:0044269~glycerol ether catabolic process	3	0.526316	0.0336245	APOC3, CPS1, LIPC	448	9	13528	10.0655	1	0.423976	45.1549
GOTERM_BP_FAT	GO:0006600~creatine metabolic process	3	0.526316	0.0336245	GATM, GAMT, GHR	448	9	13528	10.0655	1	0.423976	45.1549
GOTERM_BP_FAT	GO:0046461~neutral lipid catabolic process	3	0.526316	0.0336245	APOC3, CPS1, LIPC	448	9	13528	10.0655	1	0.423976	45.1549
GOTERM_BP_FAT	GO:0006599~phosphagen metabolic process	3	0.526316	0.0336245	GATM, GAMT, GHR	448	9	13528	10.0655	1	0.423976	45.1549
GOTERM_BP_FAT	GO:0048385~regulation of retinoic acid receptor signaling pathway	3	0.526316	0.0336245	ESR1, CYP26A1, TRIM16	448	9	13528	10.0655	1	0.423976	45.1549
GOTERM_BP_FAT	GO:0006570~tyrosine metabolic process	3	0.526316	0.0336245	TAT, FAH, HPD	448	9	13528	10.0655	1	0.423976	45.1549
GOTERM_BP_FAT	GO:0019432~triglyceride biosynthetic process	3	0.526316	0.0336245	MOGAT2, DGAT2, PCK1	448	9	13528	10.0655	1	0.423976	45.1549
GOTERM_BP_FAT	GO:0001738~morphogenesis of a polarized epithelium	3	0.526316	0.0336245	VANGL2, PTK7, FZD6	448	9	13528	10.0655	1	0.423976	45.1549
GOTERM_BP_FAT	GO:0019637~organophosphate metabolic process	13	2.2807	0.0338961	GPD1, ASPDH, ENPP7, PIGS, CDS1, PLCB3, APOA1, LCAT, PON1, PIGC, MBOAT2, LIPC, ANGPTL3	448	200	13528	1.96277	1	0.424452	45.425
GOTERM_BP_FAT	GO:0009628~response to abiotic stimulus	20	3.50877	0.0371893	PRKCA, NES, AQP9, CRYAA, LXN, TP53, TTPA, MGP, KMO, SLC1A2, ABCG5, KCNJ8, HSPB8, MAP3K1, SLC2A1, ADRA1B, HSPB1, CAT, TUBB3, SLC9A1	448	368	13528	1.64111	1	0.452894	48.6014
GOTERM_BP_FAT	GO:0042364~water-soluble vitamin biosynthetic process	4	0.701754	0.0388677	ASPDH, KMO, QPRT, PSAT1	448	23	13528	5.25155	1	0.465662	50.1524
GOTERM_BP_FAT	GO:0009410~response to xenobiotic stimulus	4	0.701754	0.0388677	CYP3A4, NR1I2, UGT1A4, CYP1A2	448	23	13528	5.25155	1	0.465662	50.1524
GOTERM_BP_FAT	GO:0034440~lipid oxidation	5	0.877193	0.0389084	ACOX2, HAO1, EHHADH, ECHS1, ACAA1	448	39	13528	3.87134	1	0.463826	50.1895
GOTERM_BP_FAT	GO:0019395~fatty acid oxidation	5	0.877193	0.0389084	ACOX2, HAO1, EHHADH, ECHS1, ACAA1	448	39	13528	3.87134	1	0.463826	50.1895
GOTERM_BP_FAT	GO:0009894~regulation of catabolic process	8	1.40351	0.0395664	PPARA, APOE, APOC3, ADRA1B, APOC1, APOC2, ANGPTL3, ADAM9	448	96	13528	2.51637	1	0.467374	50.7849
GOTERM_BP_FAT	GO:0060627~regulation of vesicle-mediated transport	8	1.40351	0.0395664	PRKCA, RAB3B, C3, APOC3, APOC1, APOC2, SCARB1, PCLO	448	96	13528	2.51637	1	0.467374	50.7849
GOTERM_BP_FAT	GO:0010565~regulation of cellular ketone metabolic process	6	1.05263	0.0395755	SLC25A20, PPARA, BHMT, APOC3, APOC1, APOC2	448	57	13528	3.17857	1	0.465284	50.7932
GOTERM_BP_FAT	GO:0006707~cholesterol catabolic process	3	0.526316	0.0411268	APOE, SCARB1, AKR1D1	448	10	13528	9.05893	1	0.476337	52.1704
GOTERM_BP_FAT	GO:0000050~urea cycle	3	0.526316	0.0411268	ARG1, OTC, CPS1	448	10	13528	9.05893	1	0.476337	52.1704
GOTERM_BP_FAT	GO:0019627~urea metabolic process	3	0.526316	0.0411268	ARG1, OTC, CPS1	448	10	13528	9.05893	1	0.476337	52.1704
GOTERM_BP_FAT	GO:0016127~sterol catabolic process	3	0.526316	0.0411268	APOE, SCARB1, AKR1D1	448	10	13528	9.05893	1	0.476337	52.1704
GOTERM_BP_FAT	GO:0015721~bile acid and bile salt transport	3	0.526316	0.0411268	AKR1C4, AQP9, SLC10A1	448	10	13528	9.05893	1	0.476337	52.1704
GOTERM_BP_FAT	GO:0016337~cell-cell adhesion	16	2.80702	0.0412757	CLDN4, PCDHGC5, MGP, PCDHB14, PCDHGA6, CERCAM, SOX9, PCDHGA4, ITGB1, CHAD, CLEC4M, SCARF2, CDH24, CDH23, ADAM9, CDH11	448	276	13528	1.75052	1	0.475423	52.3007
GOTERM_BP_FAT	GO:0002250~adaptive immune response	7	1.22807	0.0417042	C8B, MBL2, C3, MASP2, C6, C4BPB, C2	448	77	13528	2.74513	1	0.476846	52.6737
GOTERM_BP_FAT	GO:0002460~adaptive immune response based on somatic recombination of immune receptors built from immunoglobulin superfamily domains	7	1.22807	0.0417042	C8B, MBL2, C3, MASP2, C6, C4BPB, C2	448	77	13528	2.74513	1	0.476846	52.6737
GOTERM_BP_FAT	GO:0015837~amine transport	9	1.57895	0.041774	SLC25A20, SLC38A4, SLC1A2, SLC38A3, AQP9, SLC6A8, SLC6A12, SLC6A6, SLC7A11	448	118	13528	2.30312	1	0.475288	52.7342
GOTERM_BP_FAT	GO:0031589~cell-substrate adhesion	8	1.40351	0.0434663	LYVE1, ITGAV, ANTXR1, ANGPTL3, ITGB1, THBS3, ADAM9, ITGBL1	448	98	13528	2.46501	1	0.48697	54.1789
GOTERM_BP_FAT	GO:0000186~activation of MAPKK activity	4	0.701754	0.048108	MAP3K1, GADD45G, ADAM9, F2R	448	25	13528	4.83143	1	0.520917	57.9308
GOTERM_BP_FAT	GO:0045017~glycerolipid biosynthetic process	7	1.22807	0.0487494	MOGAT2, APOA1, DGAT2, LCAT, PIGC, PIGS, PCK1	448	80	13528	2.64219	1	0.523524	58.4258
GOTERM_BP_FAT	GO:0042594~response to starvation	5	0.877193	0.0490618	ALDOB, PFKFB1, UGT1A4, TP53, CPS1	448	42	13528	3.59481	1	0.523663	58.6649
GOTERM_BP_FAT	GO:0044058~regulation of digestive system process	3	0.526316	0.0491882	ABCG8, ABCG5, APOA1	448	11	13528	8.23539	1	0.522436	58.7613
GOTERM_BP_FAT	GO:0043604~amide biosynthetic process	3	0.526316	0.0491882	ARG1, OTC, CPS1	448	11	13528	8.23539	1	0.522436	58.7613
GOTERM_BP_FAT	GO:0019321~pentose metabolic process	3	0.526316	0.0491882	G6PD, DCXR, XYLB	448	11	13528	8.23539	1	0.522436	58.7613
GOTERM_BP_FAT	GO:0016049~cell growth	6	1.05263	0.0506126	SHBG, FGFR1, MTPN, ADRA1B, VAT1, SLC9A1	448	61	13528	2.97014	1	0.530652	59.8329
GOTERM_BP_FAT	GO:0030100~regulation of endocytosis	6	1.05263	0.0506126	PRKCA, C3, APOC3, APOC1, APOC2, SCARB1	448	61	13528	2.97014	1	0.530652	59.8329
GOTERM_BP_FAT	GO:0009636~response to toxin	6	1.05263	0.0506126	PRKCA, GLYAT, CES1, PON1, TRIM16, SLC7A11	448	61	13528	2.97014	1	0.530652	59.8329
GOTERM_BP_FAT	GO:0044093~positive regulation of molecular function	28	4.91228	0.0511594	ADCY1, C6, ALDOB, PFKFB1, APOC2, DUSP12, TPM1, APOA1, APOE, MAP3K1, APOH, TGFA, RGN, SCARB1, CAT, ADAM9, GHR, MDFI, CDK1, IRAK1, TP53, UBE2C, CARD11, BBC3, GADD45G, F2, PON1, F2R	448	586	13528	1.44283	1	0.532425	60.2373
GOTERM_BP_FAT	GO:0046164~alcohol catabolic process	7	1.22807	0.051251	GPD1, G6PD, SORD, ALDOB, PFKFB1, OGDHL, FUT4	448	81	13528	2.60957	1	0.530943	60.3046
GOTERM_BP_FAT	GO:0009069~serine family amino acid metabolic process	4	0.701754	0.0530949	BAAT, PSAT1, CDO1, SARDH	448	26	13528	4.6456	1	0.541755	61.6379
GOTERM_BP_FAT	GO:0031100~organ regeneration	4	0.701754	0.0530949	LIF, AFP, PFKFB1, APOH	448	26	13528	4.6456	1	0.541755	61.6379
GOTERM_BP_FAT	GO:0019318~hexose metabolic process	12	2.10526	0.0540808	GPD1, G6PD, SORD, ALDOB, PFKFB1, OGDHL, FBP1, FUT4, CPS1, PCK2, DCXR, PCK1	448	192	13528	1.88728	1	0.546403	62.3333
GOTERM_BP_FAT	GO:0046463~acylglycerol biosynthetic process	3	0.526316	0.0577638	MOGAT2, DGAT2, PCK1	448	12	13528	7.54911	1	0.568739	64.8275
GOTERM_BP_FAT	GO:0046460~neutral lipid biosynthetic process	3	0.526316	0.0577638	MOGAT2, DGAT2, PCK1	448	12	13528	7.54911	1	0.568739	64.8275
GOTERM_BP_FAT	GO:0046503~glycerolipid catabolic process	3	0.526316	0.0577638	APOC3, CPS1, LIPC	448	12	13528	7.54911	1	0.568739	64.8275
GOTERM_BP_FAT	GO:0043085~positive regulation of catalytic activity	25	4.38596	0.0635831	MDFI, IRAK1, CDK1, ADCY1, C6, PFKFB1, ALDOB, TP53, APOC2, DUSP12, UBE2C, TPM1, APOA1, BBC3, APOE, MAP3K1, GADD45G, F2, APOH, RGN, TGFA, SCARB1, F2R, GHR, ADAM9	448	520	13528	1.45175	1	0.602746	68.4534
GOTERM_BP_FAT	GO:0009110~vitamin biosynthetic process	4	0.701754	0.0637768	ASPDH, KMO, QPRT, PSAT1	448	28	13528	4.31378	1	0.601761	68.5678
GOTERM_BP_FAT	GO:0000272~polysaccharide catabolic process	4	0.701754	0.0637768	HYAL1, LYVE1, PGLYRP2, CPS1	448	28	13528	4.31378	1	0.601761	68.5678
GOTERM_BP_FAT	GO:0006635~fatty acid beta-oxidation	4	0.701754	0.0637768	ACOX2, EHHADH, ECHS1, ACAA1	448	28	13528	4.31378	1	0.601761	68.5678
GOTERM_BP_FAT	GO:0006081~cellular aldehyde metabolic process	4	0.701754	0.0637768	HAO1, AKR7A3, DAO, ALDH3B1	448	28	13528	4.31378	1	0.601761	68.5678
GOTERM_BP_FAT	GO:0002443~leukocyte mediated immunity	7	1.22807	0.0649197	C8B, MBL2, C3, MASP2, C6, C4BPB, C2	448	86	13528	2.45785	1	0.606372	69.2349
GOTERM_BP_FAT	GO:0060696~regulation of phospholipid catabolic process	2	0.350877	0.0649957	APOC1, APOC2	448	2	13528	30.1964	1	0.604701	69.2787
GOTERM_BP_FAT	GO:0045796~negative regulation of intestinal cholesterol absorption	2	0.350877	0.0649957	ABCG8, ABCG5	448	2	13528	30.1964	1	0.604701	69.2787
GOTERM_BP_FAT	GO:0010949~negative regulation of intestinal phytosterol absorption	2	0.350877	0.0649957	ABCG8, ABCG5	448	2	13528	30.1964	1	0.604701	69.2787
GOTERM_BP_FAT	GO:0006116~NADH oxidation	2	0.350877	0.0649957	GPD1, ALDOB	448	2	13528	30.1964	1	0.604701	69.2787
GOTERM_BP_FAT	GO:0048386~positive regulation of retinoic acid receptor signaling pathway	2	0.350877	0.0649957	ESR1, TRIM16	448	2	13528	30.1964	1	0.604701	69.2787
GOTERM_BP_FAT	GO:0060457~negative regulation of digestive system process	2	0.350877	0.0649957	ABCG8, ABCG5	448	2	13528	30.1964	1	0.604701	69.2787
GOTERM_BP_FAT	GO:0031179~peptide modification	2	0.350877	0.0649957	PAM, PGLYRP2	448	2	13528	30.1964	1	0.604701	69.2787
GOTERM_BP_FAT	GO:0006601~creatine biosynthetic process	2	0.350877	0.0649957	GATM, GAMT	448	2	13528	30.1964	1	0.604701	69.2787
GOTERM_BP_FAT	GO:0042732~D-xylose metabolic process	2	0.350877	0.0649957	DCXR, XYLB	448	2	13528	30.1964	1	0.604701	69.2787
GOTERM_BP_FAT	GO:0001519~peptide amidation	2	0.350877	0.0649957	PAM, PGLYRP2	448	2	13528	30.1964	1	0.604701	69.2787
GOTERM_BP_FAT	GO:0070508~cholesterol import	2	0.350877	0.0649957	APOA1, SCARB1	448	2	13528	30.1964	1	0.604701	69.2787
GOTERM_BP_FAT	GO:0005996~monosaccharide metabolic process	13	2.2807	0.0656193	GPD1, SORD, PFKFB1, ALDOB, OGDHL, FBP1, CPS1, PCK2, PCK1, G6PD, FUT4, DCXR, XYLB	448	222	13528	1.76826	1	0.606223	69.6366
GOTERM_BP_FAT	GO:0046504~glycerol ether biosynthetic process	3	0.526316	0.0668111	MOGAT2, DGAT2, PCK1	448	13	13528	6.96841	1	0.610971	70.3096
GOTERM_BP_FAT	GO:0050996~positive regulation of lipid catabolic process	3	0.526316	0.0668111	PPARA, APOC2, ANGPTL3	448	13	13528	6.96841	1	0.610971	70.3096
GOTERM_BP_FAT	GO:0006525~arginine metabolic process	3	0.526316	0.0668111	ARG1, OTC, FAH	448	13	13528	6.96841	1	0.610971	70.3096
GOTERM_BP_FAT	GO:0033013~tetrapyrrole metabolic process	4	0.701754	0.0694605	ALAS1, TSPO, UGT1A4, CYP1A2	448	29	13528	4.16502	1	0.623699	71.7556
GOTERM_BP_FAT	GO:0006778~porphyrin metabolic process	4	0.701754	0.0694605	ALAS1, TSPO, UGT1A4, CYP1A2	448	29	13528	4.16502	1	0.623699	71.7556
GOTERM_BP_FAT	GO:0051346~negative regulation of hydrolase activity	5	0.877193	0.0732998	APOA1, APOC3, APOC1, TP53, ANGPTL3	448	48	13528	3.14546	1	0.642167	73.7337
GOTERM_BP_FAT	GO:0051345~positive regulation of hydrolase activity	11	1.92982	0.0734192	APOA1, BBC3, C6, ALDOB, F2, APOH, TP53, APOC2, RGN, TPM1, F2R	448	179	13528	1.85565	1	0.640729	73.7931
GOTERM_BP_FAT	GO:0007160~cell-matrix adhesion	7	1.22807	0.0740527	LYVE1, ITGAV, ANGPTL3, ITGB1, THBS3, ADAM9, ITGBL1	448	89	13528	2.375	1	0.641964	74.1059
GOTERM_BP_FAT	GO:0045823~positive regulation of heart contraction	3	0.526316	0.0762895	ADRA1B, ATP1A1, TPM1	448	14	13528	6.47066	1	0.651305	75.1828
GOTERM_BP_FAT	GO:0010596~negative regulation of endothelial cell migration	3	0.526316	0.0762895	APOE, APOH, PLG	448	14	13528	6.47066	1	0.651305	75.1828
GOTERM_BP_FAT	GO:0006027~glycosaminoglycan catabolic process	3	0.526316	0.0762895	HYAL1, LYVE1, PGLYRP2	448	14	13528	6.47066	1	0.651305	75.1828
GOTERM_BP_FAT	GO:0043526~neuroprotection	3	0.526316	0.0762895	ESR1, ADAM9, GHR	448	14	13528	6.47066	1	0.651305	75.1828
GOTERM_BP_FAT	GO:0030258~lipid modification	6	1.05263	0.0775708	ACOX2, HAO1, LCAT, EHHADH, ECHS1, ACAA1	448	69	13528	2.62578	1	0.655649	75.7804
GOTERM_BP_FAT	GO:0019217~regulation of fatty acid metabolic process	5	0.877193	0.0778352	SLC25A20, PPARA, APOC3, APOC1, APOC2	448	49	13528	3.08127	1	0.654939	75.902
GOTERM_BP_FAT	GO:0007586~digestion	7	1.22807	0.0805279	ABCG8, MOGAT2, BAAT, ABCG5, SULT2A1, UGT1A4, AKR1D1	448	91	13528	2.3228	1	0.665942	77.1083
GOTERM_BP_FAT	GO:0040007~growth	11	1.92982	0.0822775	BBS1, SHBG, FGFR1, SLC1A2, GATM, MTPN, ADRA1B, TM4SF4, PLG, VAT1, SLC9A1	448	183	13528	1.81509	1	0.672168	77.8614
GOTERM_BP_FAT	GO:0000165~MAPKKK cascade	11	1.92982	0.0845902	PRKCA, MDFI, FGFR1, MAP3K1, GADD45G, TGFA, MAPK10, MAP3K12, ADAM9, F2R, GHR	448	184	13528	1.80522	1	0.680774	78.8209
GOTERM_BP_FAT	GO:0019363~pyridine nucleotide biosynthetic process	3	0.526316	0.086161	ASPDH, KMO, QPRT	448	15	13528	6.03929	1	0.68583	79.4502
GOTERM_BP_FAT	GO:0000097~sulfur amino acid biosynthetic process	3	0.526316	0.086161	BHMT2, BHMT, CDO1	448	15	13528	6.03929	1	0.68583	79.4502
GOTERM_BP_FAT	GO:0042304~regulation of fatty acid biosynthetic process	3	0.526316	0.086161	APOC3, APOC1, APOC2	448	15	13528	6.03929	1	0.68583	79.4502
GOTERM_BP_FAT	GO:0007052~mitotic spindle organization	3	0.526316	0.086161	KIF23, STMN1, DCTN2	448	15	13528	6.03929	1	0.68583	79.4502
GOTERM_BP_FAT	GO:0009268~response to pH	3	0.526316	0.086161	KCNJ8, TTPA, SLC9A1	448	15	13528	6.03929	1	0.68583	79.4502
GOTERM_BP_FAT	GO:0045806~negative regulation of endocytosis	3	0.526316	0.086161	APOC3, APOC1, APOC2	448	15	13528	6.03929	1	0.68583	79.4502
GOTERM_BP_FAT	GO:0001503~ossification	8	1.40351	0.0865352	CTSK, PDLIM7, GABBR1, HSPG2, MGP, CHRD, MMP2, CDH11	448	115	13528	2.10062	1	0.68554	79.5975
GOTERM_BP_FAT	GO:0008652~cellular amino acid biosynthetic process	5	0.877193	0.087315	BHMT2, OTC, BHMT, PSAT1, CDO1	448	51	13528	2.96043	1	0.687026	79.9012
GOTERM_BP_FAT	GO:0042246~tissue regeneration	4	0.701754	0.0878063	GATM, MTPN, TM4SF4, PLG	448	32	13528	3.77455	1	0.687243	80.0904
GOTERM_BP_FAT	GO:0008285~negative regulation of cell proliferation	18	3.15789	0.0919436	PRKCA, HYAL1, TP53I11, ENPP7, IGFBP6, S100A11, TP53, SKAP2, PLG, RERG, AZGP1, CTTNBP2, OVOL2, APOE, APOH, DLG3, TM4SF4, F2R	448	361	13528	1.50564	1	0.702826	81.618
GOTERM_BP_FAT	GO:0007584~response to nutrient	9	1.57895	0.0927091	ABCG5, GATM, UGT1A4, TTPA, SERPINC1, MGP, TRIM16, CLIC1, APOM	448	140	13528	1.9412	1	0.704082	81.8882
GOTERM_BP_FAT	GO:0006979~response to oxidative stress	10	1.75439	0.0940541	PRKCA, MBL2, G6PD, GATM, APOE, GPX8, CAT, TAT, TPM1, ADAM9	448	164	13528	1.84125	1	0.707659	82.354
GOTERM_BP_FAT	GO:0014033~neural crest cell differentiation	4	0.701754	0.0943303	OVOL2, CYP26A1, SEMA3C, SOX9	448	33	13528	3.66017	1	0.706909	82.4483
GOTERM_BP_FAT	GO:0006775~fat-soluble vitamin metabolic process	4	0.701754	0.0943303	GC, CYP3A4, TTPA, CYP26A1	448	33	13528	3.66017	1	0.706909	82.4483
GOTERM_BP_FAT	GO:0014020~primary neural tube formation	4	0.701754	0.0943303	OVOL2, VANGL2, PTK7, FZD6	448	33	13528	3.66017	1	0.706909	82.4483
GOTERM_BP_FAT	GO:0014032~neural crest cell development	4	0.701754	0.0943303	OVOL2, CYP26A1, SEMA3C, SOX9	448	33	13528	3.66017	1	0.706909	82.4483
GOTERM_BP_FAT	GO:0034447~very-low-density lipoprotein particle clearance	2	0.350877	0.0958952	APOE, APOC1	448	3	13528	20.131	1	0.711278	82.9733
GOTERM_BP_FAT	GO:0001996~positive regulation of heart rate by epinephrine-norepinephrine	2	0.350877	0.0958952	ADRA1B, TPM1	448	3	13528	20.131	1	0.711278	82.9733
GOTERM_BP_FAT	GO:0019405~alditol catabolic process	2	0.350877	0.0958952	GPD1, SORD	448	3	13528	20.131	1	0.711278	82.9733
GOTERM_BP_FAT	GO:0034443~negative regulation of lipoprotein oxidation	2	0.350877	0.0958952	PON1, APOM	448	3	13528	20.131	1	0.711278	82.9733
GOTERM_BP_FAT	GO:0033131~regulation of glucokinase activity	2	0.350877	0.0958952	PFKFB1, DUSP12	448	3	13528	20.131	1	0.711278	82.9733
GOTERM_BP_FAT	GO:0042396~phosphagen biosynthetic process	2	0.350877	0.0958952	GATM, GAMT	448	3	13528	20.131	1	0.711278	82.9733
GOTERM_BP_FAT	GO:0034442~regulation of lipoprotein oxidation	2	0.350877	0.0958952	PON1, APOM	448	3	13528	20.131	1	0.711278	82.9733
GOTERM_BP_FAT	GO:0010107~potassium ion import	2	0.350877	0.0958952	ABCC9, KCNJ8	448	3	13528	20.131	1	0.711278	82.9733
GOTERM_BP_FAT	GO:0033133~positive regulation of glucokinase activity	2	0.350877	0.0958952	PFKFB1, DUSP12	448	3	13528	20.131	1	0.711278	82.9733
GOTERM_BP_FAT	GO:0046434~organophosphate catabolic process	2	0.350877	0.0958952	ASPDH, PON1	448	3	13528	20.131	1	0.711278	82.9733
GOTERM_BP_FAT	GO:0010903~negative regulation of very-low-density lipoprotein particle remodeling	2	0.350877	0.0958952	APOA1, APOC3	448	3	13528	20.131	1	0.711278	82.9733
GOTERM_BP_FAT	GO:0030573~bile acid catabolic process	2	0.350877	0.0958952	SULT2A1, AKR1D1	448	3	13528	20.131	1	0.711278	82.9733
GOTERM_BP_FAT	GO:0006739~NADP metabolic process	3	0.526316	0.0963892	ASPDH, G6PD, DCXR	448	16	13528	5.66183	1	0.711382	83.136
GOTERM_BP_FAT	GO:0009081~branched chain family amino acid metabolic process	3	0.526316	0.0963892	ALDH6A1, DAO, GHR	448	16	13528	5.66183	1	0.711382	83.136
GOTERM_BP_FAT	GO:0060350~endochondral bone morphogenesis	3	0.526316	0.0963892	HSPG2, SOX9, GHR	448	16	13528	5.66183	1	0.711382	83.136
GOTERM_BP_FAT	GO:0002026~regulation of the force of heart contraction	3	0.526316	0.0963892	PRKCA, ADRA1B, ATP1A1	448	16	13528	5.66183	1	0.711382	83.136
GOTERM_BP_FAT	GO:0043535~regulation of blood vessel endothelial cell migration	3	0.526316	0.0963892	APOE, HDAC7, PLG	448	16	13528	5.66183	1	0.711382	83.136
GOTERM_BP_FAT	GO:0006637~acyl-CoA metabolic process	3	0.526316	0.0963892	GLYAT, BAAT, HMGCL	448	16	13528	5.66183	1	0.711382	83.136
GOTERM_BP_FAT	GO:0050892~intestinal absorption	3	0.526316	0.0963892	ABCG8, MOGAT2, ABCG5	448	16	13528	5.66183	1	0.711382	83.136
GOTERM_BP_FAT	GO:0006898~receptor-mediated endocytosis	5	0.877193	0.0973249	PDLIM7, HIP1R, APOE, DNM1, GHR	448	53	13528	2.84872	1	0.713203	83.44
GOTERM_BP_FAT	GO:0002684~positive regulation of immune system process	13	2.2807	0.0973997	CFHR1, C8B, IRAK1, MBL2, CARD11, C3, FCN3, MASP2, C6, C4BPB, C2, CFHR5, TCF3	448	238	13528	1.64938	1	0.711679	83.4641
GOTERM_BP_FAT	GO:0051216~cartilage development	6	1.05263	0.0976594	PRKCA, HSPG2, MGP, SOX9, CHAD, GHR	448	74	13528	2.44836	1	0.710877	83.5475
GOTERM_BP_FAT	GO:0006644~phospholipid metabolic process	11	1.92982	0.0992913	ENPP7, PLCB3, APOA1, LCAT, PON1, MBOAT2, PIGC, PIGS, ANGPTL3, CDS1, LIPC	448	190	13528	1.74821	1	0.715337	84.0622

## Sheet: GO CC
Category	Term	Count	%	PValue	Genes	List Total	Pop Hits	Pop Total	Fold Enrichment	Bonferroni	Benjamini	FDR
GOTERM_CC_FAT	GO:0005626~insoluble fraction	65	11.4035	1.40906e-09	CYP3A4, CYP2J2, SLC13A5, AQP9, HIP1R, CYP2D6, PKMYT1, CYP3A43, CTTNBP2, SLC1A2, PLCB3, SLC2A1, STK39, SLC22A1, PRKCA, F10, SLC22A7, TP53, CYP26A1, CYP1A2, MAN1A1, CLIC1, FOLH1, DGAT2, SEMA4F, BACE2, HSPB1, UGT2B10, TM4SF4, MAP3K12, FGFR1, SORD, RAP1GAP, PCDHGC5, CYTH3, ITGB1, APLP1, CYP2A13, CYP4A22, FMO1, MAP3K1, UGT1A4, FMO3, FUT4, HSD17B6, SCARB1, CYP2C8, ATP1A1, PLG, SLC10A1, ABCB4, ABCC9, LY…	443	839	12782	2.23535	4.93172e-07	4.93172e-07	1.92715e-06
GOTERM_CC_FAT	GO:0034364~high-density lipoprotein particle	11	1.92982	4.53358e-09	APOA1, APOE, LCAT, APOC3, APOH, PON1, APOC1, SAA4, APOC2, LIPC, APOM	443	25	12782	12.6954	1.58675e-06	7.93377e-07	6.20048e-06
GOTERM_CC_FAT	GO:0044421~extracellular region part	69	12.1053	8.58787e-09	LTBP2, CRHBP, IGFBP6, MMP2, CHAD, CFHR1, GPC2, APOA1, APOE, LCAT, APOH, SEMA3C, TGFA, APOM, ADAM9, GHR, HYAL1, COL22A1, MGP, SAA4, C8B, CTSK, SERPINF2, F2, MFAP2, GC, TF, MBL2, MFNG, SORD, C3, C6, CRLF1, APOC1, APOC2, CXCL6, GREM2, APLP1, CPN1, LIF, CCL20, FCN3, SMOC1, KLKB1, APOC3, SERPINC1, C2, ANGPTL3, HGFAC, CMTM1, HAPLN4, EFEMP1, FBN1, COL15A1, HSPG2, COL16A1, PLG, COL4A5, ORM1, DKK3, AFP, A…	443	960	12782	2.07383	3.00575e-06	1.00192e-06	1.17455e-05
GOTERM_CC_FAT	GO:0005615~extracellular space	55	9.64912	1.03094e-08	CRHBP, IGFBP6, MMP2, CFHR1, GPC2, APOA1, APOE, LCAT, APOH, TGFA, SEMA3C, APOM, ADAM9, GHR, HYAL1, MGP, SAA4, C8B, CTSK, SERPINF2, F2, GC, MBL2, TF, MFNG, SORD, C3, C6, CRLF1, APOC1, APOC2, CXCL6, GREM2, CPN1, LIF, CCL20, FCN3, KLKB1, APOC3, SERPINC1, C2, ANGPTL3, HGFAC, CMTM1, FBN1, PLG, DKK3, AFP, ORM1, AFM, PON1, LIPC, CHRD, CPB2, PON3	443	685	12782	2.31669	3.6083e-06	9.02076e-07	1.41e-05
GOTERM_CC_FAT	GO:0005624~membrane fraction	61	10.7018	1.39982e-08	CYP3A4, CYP2J2, AQP9, HIP1R, CYP2D6, PKMYT1, CYP3A43, CTTNBP2, SLC1A2, SLC2A1, STK39, SLC22A1, PRKCA, F10, SLC22A7, CYP26A1, CYP1A2, MAN1A1, CLIC1, FOLH1, DGAT2, SEMA4F, BACE2, UGT2B10, TM4SF4, MAP3K12, FGFR1, SORD, RAP1GAP, PCDHGC5, CYTH3, ITGB1, APLP1, CYP2A13, CYP4A22, FMO1, MAP3K1, UGT1A4, FMO3, HSD17B6, FUT4, SCARB1, CYP2C8, ATP1A1, PLG, SLC10A1, ABCB4, LYVE1, ABCC9, ABCG5, SLC16A7, KCNJ8, C…	443	809	12782	2.17559	4.89936e-06	9.79874e-07	1.91451e-05
GOTERM_CC_FAT	GO:0005576~extracellular region	112	19.6491	1.46088e-07	LTBP2, CNDP1, MASP2, CRHBP, MMP2, CHAD, AZGP1, APOA1, LPA, APOE, LCAT, PGLYRP2, RNASE7, APOH, PDGFD, APOM, ADAM9, F10, OLFML2B, COL22A1, MGP, CLEC4M, SERPINF2, F2, MFAP2, GC, PAM, MFNG, HSD17B13, MST1, APOC1, APOC2, GREM2, LEAP2, ITGBL1, LIF, KLKB1, APOC3, ANGPTL3, ST6GAL1, GLT1D1, EFEMP1, COL16A1, LAMA3, SRPX2, CD59, PON1, CPB2, CHRD, PON3, IGFBP6, GABBR1, CFHR1, GPC2, ITIH1, HAMP, PROZ, SEMA3C,…	443	2010	12782	1.60774	5.11296e-05	8.52179e-06	0.000199802
GOTERM_CC_FAT	GO:0034358~plasma lipoprotein particle	11	1.92982	1.8655e-07	APOA1, APOE, LCAT, APOC3, APOH, PON1, APOC1, SAA4, APOC2, LIPC, APOM	443	35	12782	9.06817	6.52904e-05	9.32746e-06	0.00025514
GOTERM_CC_FAT	GO:0032994~protein-lipid complex	11	1.92982	1.8655e-07	APOA1, APOE, LCAT, APOC3, APOH, PON1, APOC1, SAA4, APOC2, LIPC, APOM	443	35	12782	9.06817	6.52904e-05	9.32746e-06	0.00025514
GOTERM_CC_FAT	GO:0000267~cell fraction	70	12.2807	4.13865e-07	CYP3A4, CYP2J2, SLC13A5, AQP9, HIP1R, CRHBP, CYP2D6, PKMYT1, CYP3A43, CTTNBP2, SLC1A2, PLCB3, SLC2A1, STK39, SLC22A1, PRKCA, F10, SLC22A7, TP53, FBP1, CYP26A1, CYP1A2, MAN1A1, CLIC1, FOLH1, DGAT2, SEMA4F, BACE2, F2, HSPB1, UGT2B10, TM4SF4, MAP3K12, FGFR1, SORD, RAP1GAP, PCDHGC5, CYTH3, ITGB1, APLP1, CYP2A13, CYP4A22, FMO1, MAP3K1, UGT1A4, FMO3, FUT4, HSD17B6, SCARB1, GPD1, CYP2C8, ATP1A1, PLG, PC…	443	1083	12782	1.86494	0.000144842	1.81064e-05	0.000566033
GOTERM_CC_FAT	GO:0005792~microsome	25	4.38596	2.42037e-06	CYP3A4, F10, CYP2J2, AQP9, CYP2C8, CYP2D6, CYP26A1, ATP1A1, CYP1A2, PLG, CYP3A43, CYP2A13, CYP4A22, DGAT2, KCNJ8, FMO1, UGT1A4, FMO3, PON1, HSD17B6, CYP4F3, UGT2B10, CYP4F2, CYP8B1, PON3	443	237	12782	3.04359	0.000846771	9.41211e-05	0.00331024
GOTERM_CC_FAT	GO:0042598~vesicular fraction	25	4.38596	4.02571e-06	CYP3A4, F10, CYP2J2, AQP9, CYP2C8, CYP2D6, CYP26A1, ATP1A1, CYP1A2, PLG, CYP3A43, CYP2A13, CYP4A22, DGAT2, KCNJ8, FMO1, UGT1A4, FMO3, PON1, HSD17B6, CYP4F3, UGT2B10, CYP4F2, CYP8B1, PON3	443	244	12782	2.95628	0.00140801	0.00014089	0.00550574
GOTERM_CC_FAT	GO:0034385~triglyceride-rich lipoprotein particle	7	1.22807	4.23852e-05	APOA1, APOE, APOC3, APOH, APOC1, APOC2, APOM	443	20	12782	10.0986	0.0147256	0.00134774	0.0579538
GOTERM_CC_FAT	GO:0034361~very-low-density lipoprotein particle	7	1.22807	4.23852e-05	APOA1, APOE, APOC3, APOH, APOC1, APOC2, APOM	443	20	12782	10.0986	0.0147256	0.00134774	0.0579538
GOTERM_CC_FAT	GO:0034366~spherical high-density lipoprotein particle	5	0.877193	8.84024e-05	APOA1, APOC3, PON1, APOC2, APOM	443	8	12782	18.0333	0.0304684	0.0025752	0.120838
GOTERM_CC_FAT	GO:0042627~chylomicron	5	0.877193	0.000559722	APOE, APOC3, APOH, APOC1, APOC2	443	12	12782	12.0222	0.177953	0.0149606	0.76281
GOTERM_CC_FAT	GO:0005783~endoplasmic reticulum	50	8.77193	0.00374283	CYP3A4, FKBP9, CYP2J2, CYP2D6, MRVI1, APOC1, PKMYT1, CYP3A43, SEZ6L2, CYP2A13, GPC2, APOA1, CYP4A22, P4HA2, FITM1, FMO1, ALOX5AP, UGT1A4, PLA2G12B, FMO3, GPSM1, PIGC, HSD17B6, CAT, SCD5, HPD, MOGAT3, MOGAT2, CES1, CYP2C8, TP53, MGP, CYP26A1, PIGS, CYP1A2, MAN1A1, CDS1, CERCAM, MTTP, DGAT2, SEMA4F, BACE2, HSD11B1, CYP4F3, UGT2B10, CYP4F2, PTGFRN, CYP8B1, SLC27A5, RCN2	443	960	12782	1.50277	0.73084	0.0894863	4.9993
GOTERM_CC_FAT	GO:0034363~intermediate-density lipoprotein particle	3	0.526316	0.00683454	APOE, APOC3, APOC2	443	4	12782	21.64	0.909309	0.147873	8.9531
GOTERM_CC_FAT	GO:0005902~microvillus	6	1.05263	0.00752505	ENPP7, USH1C, SCARB1, LIPC, DCXR, CDH23	443	36	12782	4.80888	0.928904	0.152304	9.81506
GOTERM_CC_FAT	GO:0044432~endoplasmic reticulum part	22	3.85965	0.0093864	CYP3A4, CES1, CYP2C8, MRVI1, CYP26A1, PIGS, CYP1A2, CERCAM, CDS1, CYP2A13, APOA1, P4HA2, FMO1, FMO3, HSD11B1, PIGC, CYP4F3, CYP4F2, CYP8B1, SLC27A5, RCN2, HPD	443	347	12782	1.82931	0.963145	0.176476	12.101
GOTERM_CC_FAT	GO:0031226~intrinsic to plasma membrane	57	10	0.0156281	MPZL1, ATP1B1, AQP9, CLDN4, GABBR1, ENPEP, APOM, TUBB3, SLC22A1, ADAM9, GHR, IRAK1, F10, SLC22A7, MPP3, CLEC4M, C8B, FOLH1, XPR1, SEMA4F, MST1R, TM4SF4, TM4SF5, FGFR1, SLC38A3, TNFRSF25, C6, PTK7, NEO1, ITGB1, ITGBL1, SLC29A2, PRRG2, ITGAV, UGT1A4, SCARB1, SLC2A9, SLC6A12, ATP1A1, FZD6, SLC10A1, ABCB4, KCTD10, SLCO1B3, LYVE1, ABCC9, EPHA6, SLC16A7, KCNJ8, SLC6A8, CD59, SLC6A6, SLCO1B1, ADRA1B, KC…	443	1215	12782	1.35361	0.995966	0.26382	19.3806
GOTERM_CC_FAT	GO:0005604~basement membrane	8	1.40351	0.0180772	TF, LAMA3, SMOC1, FBN1, HSPG2, COL15A1, APLP1, COL4A5	443	78	12782	2.95931	0.998313	0.285411	22.081
GOTERM_CC_FAT	GO:0044420~extracellular matrix part	10	1.75439	0.0201058	TF, LAMA3, SMOC1, FBN1, HSPG2, COL15A1, MFAP2, COL16A1, APLP1, COL4A5	443	117	12782	2.46609	0.999182	0.299133	24.254
GOTERM_CC_FAT	GO:0005789~endoplasmic reticulum membrane	17	2.98246	0.0250158	CYP3A4, CYP2C8, MRVI1, CYP26A1, PIGS, CYP1A2, CDS1, CYP2A13, FMO1, FMO3, HSD11B1, PIGC, CYP4F3, CYP4F2, CYP8B1, SLC27A5, HPD	443	269	12782	1.82344	0.999859	0.34442	29.2833
GOTERM_CC_FAT	GO:0005578~proteinaceous extracellular matrix	19	3.33333	0.0296978	TF, HAPLN4, LTBP2, FBN1, COL22A1, EFEMP1, COL15A1, HSPG2, MGP, COL16A1, MMP2, CHAD, COL4A5, APLP1, GPC2, WNT7B, LAMA3, SMOC1, MFAP2	443	320	12782	1.71316	0.999974	0.380984	33.7891
GOTERM_CC_FAT	GO:0005887~integral to plasma membrane	54	9.47368	0.0316585	MPZL1, ATP1B1, AQP9, CLDN4, GABBR1, ENPEP, APOM, TUBB3, SLC22A1, GHR, IRAK1, SLC22A7, MPP3, CLEC4M, C8B, FOLH1, XPR1, SEMA4F, MST1R, TM4SF4, TM4SF5, FGFR1, SLC38A3, TNFRSF25, C6, PTK7, NEO1, ITGB1, ITGBL1, SLC29A2, PRRG2, ITGAV, UGT1A4, SCARB1, SLC2A9, SLC6A12, ATP1A1, ABCB4, FZD6, SLC10A1, KCTD10, SLCO1B3, LYVE1, ABCC9, EPHA6, SLC16A7, KCNJ8, SLC6A8, SLC6A6, SLCO1B1, ADRA1B, KCTD17, KCNF1, F2R	443	1188	12782	1.31151	0.999987	0.387099	35.5957
GOTERM_CC_FAT	GO:0042175~nuclear envelope-endoplasmic reticulum network	17	2.98246	0.0384287	CYP3A4, CYP2C8, MRVI1, CYP26A1, PIGS, CYP1A2, CDS1, CYP2A13, FMO1, FMO3, HSD11B1, PIGC, CYP4F3, CYP4F2, CYP8B1, SLC27A5, HPD	443	284	12782	1.72713	0.999999	0.435305	41.4884
GOTERM_CC_FAT	GO:0015630~microtubule cytoskeleton	28	4.91228	0.0417999	KIF23, DNAH14, ALDOB, KNTC1, KLC2, CBX1, TTLL1, CRMP1, TUBA1B, TUBB3, CDH23, CDK1, DNM3, RPGRIP1L, CENPF, TACC1, PCK1, DCTN2, TRIM55, EML2, RASSF3, G6PD, RIF1, CC2D2A, HSPB1, STMN1, MAP9, DNM1	443	549	12782	1.47157	1	0.449969	44.2326
GOTERM_CC_FAT	GO:0031256~leading edge membrane	4	0.701754	0.0435476	SLC1A2, ANTXR1, TPM1, ITGB1	443	23	12782	5.01796	1	0.45084	45.6078
GOTERM_CC_FAT	GO:0031233~intrinsic to external side of plasma membrane	3	0.526316	0.0446751	F10, CD59, ADAM9	443	10	12782	8.65598	1	0.447032	46.4782
GOTERM_CC_FAT	GO:0044459~plasma membrane part	91	15.9649	0.0460327	ATP1B1, ENAH, MPZL1, SLC13A5, AQP9, CLDN4, GABBR1, ENPEP, CALB2, AP1S3, AZGP1, VEPH1, CTTNBP2, GPC2, SLC1A2, AP2B1, APOE, SLC2A1, STK39, RHOC, APOM, TUBB3, CDH24, SLC22A1, GHR, ADAM9, IRAK1, F10, MPP3, SLC22A7, ESR1, PCLO, SLC9A3R2, CLEC4M, BBS1, CARD11, C8B, FOLH1, G6PD, XPR1, SEMA4F, MST1R, TM4SF4, TM4SF5, TF, FGFR1, RAB3B, SLC38A3, TNFRSF25, C6, PTK7, PLVAP, NEO1, TPM1, ITGB1, ITGBL1, PRR7, SL…	443	2203	12782	1.19185	1	0.445159	47.5091
GOTERM_CC_FAT	GO:0016323~basolateral plasma membrane	13	2.2807	0.0496501	CTTNBP2, TF, ENAH, ATP1B1, LAMA3, SLC13A5, AQP9, SLC2A1, STK39, ATP1A1, ITGB1, SLC9A1, ADAM9	443	203	12782	1.84775	1	0.459149	50.1669
GOTERM_CC_FAT	GO:0031980~mitochondrial lumen	14	2.45614	0.0523602	ACSM2B, PDP1, OTC, CA5A, ACSM2A, OGDHL, ECHS1, CPS1, ACAT1, ALAS1, SARDH, BDH1, ACSM5, HMGCL	443	227	12782	1.7795	1	0.466044	52.0758
GOTERM_CC_FAT	GO:0005759~mitochondrial matrix	14	2.45614	0.0523602	ACSM2B, PDP1, OTC, CA5A, ACSM2A, OGDHL, ECHS1, CPS1, ACAT1, ALAS1, SARDH, BDH1, ACSM5, HMGCL	443	227	12782	1.7795	1	0.466044	52.0758
GOTERM_CC_FAT	GO:0005874~microtubule	16	2.80702	0.0541748	KIF23, DNM3, CDK1, DNAH14, KNTC1, KLC2, TTLL1, DCTN2, TRIM55, EML2, RASSF3, STMN1, MAP9, TUBA1B, TUBB3, DNM1	443	274	12782	1.68486	1	0.466791	53.3157
GOTERM_CC_FAT	GO:0031012~extracellular matrix	19	3.33333	0.0550641	TF, HAPLN4, LTBP2, FBN1, COL22A1, EFEMP1, COL15A1, HSPG2, MGP, COL16A1, MMP2, CHAD, COL4A5, APLP1, GPC2, WNT7B, LAMA3, SMOC1, MFAP2	443	345	12782	1.58902	1	0.461776	53.9125
GOTERM_CC_FAT	GO:0032432~actin filament bundle	4	0.701754	0.0592951	MICALL2, PDLIM7, MST1R, TPM1	443	26	12782	4.43897	1	0.477068	56.6561
GOTERM_CC_FAT	GO:0019898~extrinsic to membrane	25	4.38596	0.0593291	PRKCA, CYP2J2, RAP1GAP, AP1G2, CYP2C8, CYP2D6, ASAP2, PKMYT1, CYP26A1, CNTFR, SELENBP1, CYP1A2, SLC9A3R2, DCTN2, CYP3A43, CYP2A13, PLCB3, CYP4A22, APOE, GFRA1, CYP4F2, DCXR, MAP3K12, NEU4, GHR	443	494	12782	1.46019	1	0.4672	56.6776
GOTERM_CC_FAT	GO:0045121~membrane raft	10	1.75439	0.0601092	PRKCA, CTTNBP2, CARD11, ATP1B1, SLC2A1, PLLP, PLVAP, SCARB1, SLC9A1, F2R	443	143	12782	2.01771	1	0.46201	57.1663
GOTERM_CC_FAT	GO:0044463~cell projection part	14	2.45614	0.0640586	DNM3, DNAH14, RPGRIP1L, ESR1, KLC2, TPM1, ITGB1, BBS1, SLC1A2, CC2D2A, SCARB1, ANTXR1, MAP3K12, CDH23	443	234	12782	1.72626	1	0.47462	59.5634
GOTERM_CC_FAT	GO:0012505~endomembrane system	36	6.31579	0.0697086	CYP3A4, MFNG, AP1G2, HIP1R, MRVI1, AP1S3, CTTNBP2, CYP2A13, AP2B1, FMO1, ALOX5AP, FMO3, PIGC, MNS1, PDGFD, HPD, LAPTM4B, SLC2A9, ST6GAL1, CYP2C8, SCRN1, CENPF, CYP26A1, PIGS, CLIC1, CYP1A2, MAN1A1, CDS1, ABCB4, GMCL1, HSD11B1, CYP4F3, CYP4F2, CYP8B1, SLC27A5, MVP	443	782	12782	1.32828	1	0.495161	62.7772
GOTERM_CC_FAT	GO:0034362~low-density lipoprotein particle	3	0.526316	0.0723606	APOE, APOC2, APOM	443	13	12782	6.65845	1	0.499338	64.2026
GOTERM_CC_FAT	GO:0031253~cell projection membrane	6	1.05263	0.0737725	BBS1, SLC1A2, SCARB1, ANTXR1, TPM1, ITGB1	443	65	12782	2.66338	1	0.497296	64.9406
GOTERM_CC_FAT	GO:0030131~clathrin adaptor complex	4	0.701754	0.0773239	AP1S3, AP2B1, AP1G2, AP3M2	443	29	12782	3.97976	1	0.505483	66.7351
GOTERM_CC_FAT	GO:0030119~AP-type membrane coat adaptor complex	4	0.701754	0.0838074	AP1S3, AP2B1, AP1G2, AP3M2	443	30	12782	3.8471	1	0.526307	69.7935
GOTERM_CC_FAT	GO:0045177~apical part of cell	11	1.92982	0.0923841	ABCG8, CTTNBP2, ATP1B1, ABCG5, HAMP, USH1C, STK39, ENPEP, SLC9A3R2, FZD6, ABCB4	443	179	12782	1.77311	1	0.554155	73.4395
GOTERM_CC_FAT	GO:0005865~striated muscle thin filament	3	0.526316	0.0931367	NEB, TPM2, TPM1	443	15	12782	5.77065	1	0.548757	73.7391

## Sheet: GO MF
Category	Term	Count	%	PValue	Genes	List Total	Pop Hits	Pop Total	Fold Enrichment	Bonferroni	Benjamini	FDR
GOTERM_MF_FAT	GO:0008289~lipid binding	36	6.31579	2.19498e-06	CYP3A4, RBP5, ACOX2, GC, PPARA, TSPO, HIP1R, APOC1, APOC2, CYTH3, SEC14L2, AZGP1, APOA1, APOE, PLIN1, ALOX5AP, MAP3K1, APOC3, APOH, SCARB1, HMGCL, SHBG, PRKCA, EPN3, ALDH6A1, F10, OTC, ESR1, CYP26A1, CPS1, PCLO, MTTP, PON1, LIPC, SNX12, AKR1D1	429	450	12983	2.42107	0.00169747	0.00169747	0.00335462
GOTERM_MF_FAT	GO:0048037~cofactor binding	23	4.03509	2.61579e-05	ACOX2, ASPDH, GPD1, ALDH6A1, SORD, EHHADH, OGDHL, LDHD, GCAT, KMO, TAT, UXS1, HAO1, CRYL1, ALAS1, G6PD, FMO1, FMO3, CAT, PSAT1, GPT2, SARDH, HMGCL	429	249	12983	2.79541	0.0200429	0.0100722	0.0399706
GOTERM_MF_FAT	GO:0050662~coenzyme binding	18	3.15789	0.00010173	ACOX2, ASPDH, GPD1, ALDH6A1, SORD, EHHADH, OGDHL, LDHD, KMO, UXS1, HAO1, CRYL1, G6PD, FMO1, FMO3, CAT, SARDH, HMGCL	429	181	12983	3.00962	0.0757223	0.0259061	0.155364
GOTERM_MF_FAT	GO:0034185~apolipoprotein binding	5	0.877193	0.000208819	LPA, LCAT, SCARB1, LIPC, PLG	429	10	12983	15.1317	0.149255	0.039605	0.318671
GOTERM_MF_FAT	GO:0016712~oxidoreductase activity, acting on paired donors, with incorporation or reduction of molecular oxygen, reduced flavin or flavoprotein as one donor, and incorporation of one atom of oxygen	7	1.22807	0.00037541	CYP3A43, CYP3A4, CYP2A13, CYP2J2, CYP2C8, CYP2D6, CYP1A2	429	30	12983	7.06146	0.252202	0.0564674	0.572218
GOTERM_MF_FAT	GO:0009055~electron carrier activity	19	3.33333	0.000383956	ACOX2, CYP3A4, CYP2J2, CYP2C8, CYP2D6, CYP26A1, KMO, CYP1A2, HAO1, CYP3A43, CYP2A13, CYP4A22, AKR1C4, P4HA2, HSD17B6, AKR7A3, CYP4F3, CYP4F2, CYP8B1	429	221	12983	2.60183	0.257133	0.0483327	0.585208
GOTERM_MF_FAT	GO:0016878~acid-thiol ligase activity	6	1.05263	0.0003913	ACSM2B, ACSM2A, ACLY, ACSS3, ACSM5, SLC27A5	429	20	12983	9.07902	0.261346	0.042352	0.59637
GOTERM_MF_FAT	GO:0020037~heme binding	13	2.2807	0.000642891	CYP3A4, CYP2J2, CYP2C8, CYP2D6, CYP26A1, CYP1A2, CYP3A43, CYP2A13, CYP4A22, CYP4F3, CAT, CYP4F2, CYP8B1	429	121	12983	3.25144	0.392108	0.0603236	0.978057
GOTERM_MF_FAT	GO:0031406~carboxylic acid binding	14	2.45614	0.000947974	ACOX2, AZGP1, PAM, ALDH6A1, P4HA2, ALOX5AP, OTC, FMO3, APOC1, FTCD, CYP26A1, TAT, HMGCL, PCK1	429	144	12983	2.94228	0.520053	0.0783267	1.43906
GOTERM_MF_FAT	GO:0046906~tetrapyrrole binding	13	2.2807	0.00113488	CYP3A4, CYP2J2, CYP2C8, CYP2D6, CYP26A1, CYP1A2, CYP3A43, CYP2A13, CYP4A22, CYP4F3, CAT, CYP4F2, CYP8B1	429	129	12983	3.0498	0.584758	0.0841377	1.72049
GOTERM_MF_FAT	GO:0070330~aromatase activity	6	1.05263	0.00117059	CYP3A43, CYP2A13, CYP2J2, CYP2C8, CYP2D6, CYP1A2	429	25	12983	7.26322	0.596091	0.0791103	1.77418
GOTERM_MF_FAT	GO:0019842~vitamin binding	13	2.2807	0.00121398	RBP5, GC, PAM, OGDHL, GCAT, TTPA, FTCD, TAT, SEC14L2, ALAS1, P4HA2, PSAT1, GPT2	429	130	12983	3.02634	0.609446	0.0753584	1.83937
GOTERM_MF_FAT	GO:0016877~ligase activity, forming carbon-sulfur bonds	6	1.05263	0.00168488	ACSM2B, ACSM2A, ACLY, ACSS3, ACSM5, SLC27A5	429	27	12983	6.7252	0.72888	0.095524	2.54431
GOTERM_MF_FAT	GO:0005543~phospholipid binding	15	2.63158	0.00219177	F10, HIP1R, OTC, APOC1, CYTH3, CPS1, SEC14L2, PCLO, APOA1, APOE, APOC3, PON1, APOH, SCARB1, SNX12	429	177	12983	2.5647	0.817004	0.114238	3.29784
GOTERM_MF_FAT	GO:0019825~oxygen binding	7	1.22807	0.00268649	CYP3A4, CYP2C8, CYP26A1, CYP4F3, CYP1A2, CYP4F2, CYP8B1	429	43	12983	4.9266	0.875337	0.129606	4.02802
GOTERM_MF_FAT	GO:0016769~transferase activity, transferring nitrogenous groups	6	1.05263	0.00274249	ALAS1, GATM, GCAT, PSAT1, TAT, GPT2	429	30	12983	6.05268	0.880639	0.124404	4.11036
GOTERM_MF_FAT	GO:0030246~carbohydrate binding	23	4.03509	0.00334342	MBL2, FGFR1, HAPLN4, SORD, GALNT7, PRG4, PFKFB1, ALDOB, FBP1, CXCL6, CLEC4M, APLP1, ZG16B, TNFAIP6, LYVE1, G6PD, FCN3, APOE, PGLYRP2, APOH, SERPINC1, LIPC, CHRD	429	354	12983	1.96627	0.92514	0.141423	4.98965
GOTERM_MF_FAT	GO:0005496~steroid binding	8	1.40351	0.00495539	GC, CYP3A4, SHBG, TSPO, APOA1, APOC3, ESR1, AKR1D1	429	64	12983	3.78293	0.978614	0.192338	7.31128
GOTERM_MF_FAT	GO:0001871~pattern binding	13	2.2807	0.00498025	FGFR1, HAPLN4, PRG4, CXCL6, APLP1, TNFAIP6, LYVE1, APOE, PGLYRP2, SERPINC1, APOH, LIPC, CHRD	429	154	12983	2.5547	0.979023	0.184037	7.34667
GOTERM_MF_FAT	GO:0030247~polysaccharide binding	13	2.2807	0.00498025	FGFR1, HAPLN4, PRG4, CXCL6, APLP1, TNFAIP6, LYVE1, APOE, PGLYRP2, SERPINC1, APOH, LIPC, CHRD	429	154	12983	2.5547	0.979023	0.184037	7.34667
GOTERM_MF_FAT	GO:0004252~serine-type endopeptidase activity	13	2.2807	0.00498025	EML2, LPA, F10, MASP2, KLKB1, F2, PROZ, MST1, C2, HGFAC, PRSS22, TMPRSS6, PLG	429	154	12983	2.5547	0.979023	0.184037	7.34667
GOTERM_MF_FAT	GO:0008236~serine-type peptidase activity	14	2.45614	0.00609714	F10, MASP2, MST1, TMPRSS6, PLG, EML2, LPA, KLKB1, PROZ, F2, PRSS16, C2, HGFAC, PRSS22	429	178	12983	2.38027	0.991206	0.210757	8.92349
GOTERM_MF_FAT	GO:0016453~C-acetyltransferase activity	3	0.526316	0.00622471	GCAT, ACAT2, ACAT1	429	4	12983	22.6976	0.992037	0.205579	9.10198
GOTERM_MF_FAT	GO:0008514~organic anion transmembrane transporter activity	4	0.701754	0.00626818	SLCO1B3, SLC22A7, SLCO1B1, SLCO2B1	429	12	12983	10.0878	0.992302	0.19846	9.16274
GOTERM_MF_FAT	GO:0017127~cholesterol transporter activity	4	0.701754	0.00626818	ABCG8, ABCG5, APOA1, APOE	429	12	12983	10.0878	0.992302	0.19846	9.16274
GOTERM_MF_FAT	GO:0005539~glycosaminoglycan binding	12	2.10526	0.00660985	FGFR1, TNFAIP6, LYVE1, HAPLN4, APOE, PGLYRP2, APOH, SERPINC1, CXCL6, LIPC, CHRD, APLP1	429	140	12983	2.59401	0.994101	0.200025	9.6389
GOTERM_MF_FAT	GO:0017171~serine hydrolase activity	14	2.45614	0.00668183	F10, MASP2, MST1, TMPRSS6, PLG, EML2, LPA, KLKB1, PROZ, F2, PRSS16, C2, HGFAC, PRSS22	429	180	12983	2.35382	0.994423	0.194436	9.73892
GOTERM_MF_FAT	GO:0008028~monocarboxylic acid transmembrane transporter activity	5	0.877193	0.00733069	SLCO1B3, AKR1C4, SLC16A7, SLC6A6, SLC10A1	429	24	12983	6.30488	0.996637	0.203712	10.6358
GOTERM_MF_FAT	GO:0005504~fatty acid binding	6	1.05263	0.00778938	ACOX2, AZGP1, ALDH6A1, ALOX5AP, APOC1, HMGCL	429	38	12983	4.77843	0.997648	0.207681	11.2649
GOTERM_MF_FAT	GO:0033293~monocarboxylic acid binding	7	1.22807	0.00840644	ACOX2, AZGP1, ALDH6A1, ALOX5AP, APOC1, CYP26A1, HMGCL	429	54	12983	3.92303	0.998547	0.214946	12.1045
GOTERM_MF_FAT	GO:0005343~organic acid:sodium symporter activity	5	0.877193	0.00850405	SLC1A2, SLC13A5, SLC6A12, SLC6A6, SLC10A1	429	25	12983	6.05268	0.998654	0.210284	12.2367
GOTERM_MF_FAT	GO:0048029~monosaccharide binding	6	1.05263	0.0096788	MBL2, G6PD, ALDOB, PFKFB1, FBP1, CLEC4M	429	40	12983	4.53951	0.999462	0.228626	13.8125
GOTERM_MF_FAT	GO:0015248~sterol transporter activity	4	0.701754	0.00987572	ABCG8, ABCG5, APOA1, APOE	429	14	12983	8.64669	0.999539	0.225904	14.0741
GOTERM_MF_FAT	GO:0003846~2-acylglycerol O-acyltransferase activity	3	0.526316	0.0101488	MOGAT3, MOGAT2, DGAT2	429	5	12983	18.158	0.999628	0.224841	14.4355
GOTERM_MF_FAT	GO:0015347~sodium-independent organic anion transmembrane transporter activity	3	0.526316	0.0101488	SLC22A7, SLCO1B1, SLCO2B1	429	5	12983	18.158	0.999628	0.224841	14.4355
GOTERM_MF_FAT	GO:0060228~phosphatidylcholine-sterol O-acyltransferase activator activity	3	0.526316	0.0101488	APOA1, APOE, APOC1	429	5	12983	18.158	0.999628	0.224841	14.4355
GOTERM_MF_FAT	GO:0016411~acylglycerol O-acyltransferase activity	4	0.701754	0.0120471	MOGAT3, MOGAT2, DGAT2, MBOAT2	429	15	12983	8.07024	0.999916	0.254095	16.9093
GOTERM_MF_FAT	GO:0055102~lipase inhibitor activity	4	0.701754	0.0120471	APOC3, APOC1, APOC2, ANGPTL3	429	15	12983	8.07024	0.999916	0.254095	16.9093
GOTERM_MF_FAT	GO:0070325~lipoprotein receptor binding	4	0.701754	0.0120471	APOA1, DKK1, APOE, APOC3	429	15	12983	8.07024	0.999916	0.254095	16.9093
GOTERM_MF_FAT	GO:0005509~calcium ion binding	44	7.7193	0.0124645	PDP1, MBL2, FKBP9, PPP2R3A, LTBP2, GALNT7, MASP2, MST1, PCDHB14, PCDHGC5, PCDHGA6, ENPEP, PCDHGA4, DNASE1L3, MMP2, CALB2, FAH, PLCB3, LPA, ITIH1, PRRG2, SMOC1, ITGAV, PROZ, PLA2G12B, RGN, CDH24, THBS3, CDH23, PRKCA, F10, FBN1, EFEMP1, S100A11, MGP, S100A10, MAN1A1, PCLO, PLG, CLEC4M, F2, PROS1, RCN2, CDH11	429	919	12983	1.44896	0.999939	0.254862	17.4443
GOTERM_MF_FAT	GO:0005506~iron ion binding	19	3.33333	0.0136824	CYP3A4, TF, CYP2J2, CYP2C8, CYP2D6, CYP26A1, CYP1A2, CDO1, SFXN5, CYP3A43, CYP2A13, CYP4A22, P4HA2, CYP4F3, CAT, CYP4F2, SCD5, CYP8B1, HPD	429	308	12983	1.8669	0.999977	0.269209	18.9868
GOTERM_MF_FAT	GO:0016408~C-acyltransferase activity	4	0.701754	0.0144703	GCAT, ACAT2, ACAT1, ACAA1	429	16	12983	7.56585	0.999987	0.275547	19.9702
GOTERM_MF_FAT	GO:0015293~symporter activity	11	1.92982	0.0152301	SLC2A9, SLC38A4, SLC1A2, SLC38A3, SLC13A5, SLC16A7, SLC6A8, SLC6A12, SLC2A1, SLC6A6, SLC10A1	429	137	12983	2.42991	0.999993	0.281051	20.9079
GOTERM_MF_FAT	GO:0047760~butyrate-CoA ligase activity	3	0.526316	0.0203989	ACSM2B, ACSM2A, ACSM5	429	7	12983	12.97	1	0.350229	27.0202
GOTERM_MF_FAT	GO:0042802~identical protein binding	32	5.61404	0.0205664	CLDN4, ALDOB, PFKFB1, APOC2, PLVAP, ITGB1, APLP1, CRYL1, APOA1, APOE, MAP3K1, GPSM2, CAT, TCF3, DCTPP1, TRIP13, GHR, SHBG, GPD1, IRAK1, SNRPN, S100A11, FBP1, CENPF, G6PD, HSPB8, KCTD17, PON1, HSPB1, QPRT, MAP3K12, PON3	429	640	12983	1.51317	1	0.3451	27.2107
GOTERM_MF_FAT	GO:0015370~solute:sodium symporter activity	6	1.05263	0.0277828	SLC1A2, SLC13A5, SLC6A8, SLC6A12, SLC6A6, SLC10A1	429	52	12983	3.49193	1	0.428325	34.9897
GOTERM_MF_FAT	GO:0050661~NADP or NADPH binding	5	0.877193	0.0298526	ASPDH, G6PD, FMO1, FMO3, CAT	429	36	12983	4.20325	1	0.443698	37.0731
GOTERM_MF_FAT	GO:0004180~carboxypeptidase activity	5	0.877193	0.0326288	AGBL3, FOLH1, CNDP1, CPB2, CPN1	429	37	12983	4.08965	1	0.465403	39.7698
GOTERM_MF_FAT	GO:0004857~enzyme inhibitor activity	16	2.80702	0.0341611	LXN, C3, FETUB, APOC1, IQGAP2, APOC2, PTTG1, LPA, ITIH1, SERPINF2, APOC3, SERPINC1, ANGPTL3, PROS1, PPP1R14A, CRIM1	429	270	12983	1.79339	1	0.472995	41.2115
GOTERM_MF_FAT	GO:0005275~amine transmembrane transporter activity	7	1.22807	0.0349828	SLC38A4, SLC1A2, SLC38A3, AQP9, SLC6A12, SLC6A6, SLC7A11	429	74	12983	2.86275	1	0.473218	41.9713
GOTERM_MF_FAT	GO:0008235~metalloexopeptidase activity	5	0.877193	0.0355511	AGBL3, ENPEP, CPB2, DPEP1, CPN1	429	38	12983	3.98203	1	0.470998	42.4914
GOTERM_MF_FAT	GO:0015294~solute:cation symporter activity	8	1.40351	0.0372859	SLC2A9, SLC1A2, SLC13A5, SLC6A8, SLC6A12, SLC2A1, SLC6A6, SLC10A1	429	95	12983	2.5485	1	0.47982	44.0522
GOTERM_MF_FAT	GO:0008374~O-acyltransferase activity	5	0.877193	0.03862	MOGAT3, MOGAT2, DGAT2, LCAT, MBOAT2	429	39	12983	3.87992	1	0.484544	45.2254
GOTERM_MF_FAT	GO:0008238~exopeptidase activity	7	1.22807	0.0412933	AGBL3, FOLH1, CNDP1, ENPEP, CPB2, DPEP1, CPN1	429	77	12983	2.75122	1	0.500656	47.5076
GOTERM_MF_FAT	GO:0015171~amino acid transmembrane transporter activity	6	1.05263	0.0445057	SLC38A4, SLC1A2, SLC38A3, SLC6A12, SLC6A6, SLC7A11	429	59	12983	3.07763	1	0.52007	50.1325
GOTERM_MF_FAT	GO:0003924~GTPase activity	13	2.2807	0.0468822	GTPBP2, DNM3, GBP7, RAB3B, RAP1GAP, RASL12, RABL2A, RERG, RHOC, GBP3, TUBA1B, TUBB3, DNM1	429	211	12983	1.86457	1	0.531617	51.9947
GOTERM_MF_FAT	GO:0015125~bile acid transmembrane transporter activity	3	0.526316	0.0489804	SLCO1B3, AKR1C4, SLC10A1	429	11	12983	8.25366	1	0.540408	53.5847
GOTERM_MF_FAT	GO:0004385~guanylate kinase activity	3	0.526316	0.0489804	CARD11, MPP3, DLG3	429	11	12983	8.25366	1	0.540408	53.5847
GOTERM_MF_FAT	GO:0004866~endopeptidase inhibitor activity	10	1.75439	0.0506311	LPA, C3, ITIH1, LXN, SERPINF2, FETUB, SERPINC1, PTTG1, PROS1, CRIM1	429	145	12983	2.08713	1	0.545491	54.8009
GOTERM_MF_FAT	GO:0008201~heparin binding	8	1.40351	0.0537001	FGFR1, APOE, APOH, SERPINC1, CXCL6, LIPC, CHRD, APLP1	429	103	12983	2.35056	1	0.560258	56.9831
GOTERM_MF_FAT	GO:0005319~lipid transporter activity	6	1.05263	0.0562705	ABCG8, ABCG5, APOA1, APOE, APOM, MTTP	429	63	12983	2.88223	1	0.570781	58.7347
GOTERM_MF_FAT	GO:0047150~betaine-homocysteine S-methyltransferase activity	2	0.350877	0.0648481	BHMT2, BHMT	429	2	12983	30.2634	1	0.617488	64.1094
GOTERM_MF_FAT	GO:0050051~leukotriene-B4 20-monooxygenase activity	2	0.350877	0.0648481	CYP4F3, CYP4F2	429	2	12983	30.2634	1	0.617488	64.1094
GOTERM_MF_FAT	GO:0004611~phosphoenolpyruvate carboxykinase activity	2	0.350877	0.0648481	PCK2, PCK1	429	2	12983	30.2634	1	0.617488	64.1094
GOTERM_MF_FAT	GO:0008431~vitamin E binding	2	0.350877	0.0648481	TTPA, SEC14L2	429	2	12983	30.2634	1	0.617488	64.1094
GOTERM_MF_FAT	GO:0004613~phosphoenolpyruvate carboxykinase (GTP) activity	2	0.350877	0.0648481	PCK2, PCK1	429	2	12983	30.2634	1	0.617488	64.1094
GOTERM_MF_FAT	GO:0030414~peptidase inhibitor activity	10	1.75439	0.0665196	LPA, C3, ITIH1, LXN, SERPINF2, FETUB, SERPINC1, PTTG1, PROS1, CRIM1	429	153	12983	1.978	1	0.620424	65.0774
GOTERM_MF_FAT	GO:0004708~MAP kinase kinase activity	3	0.526316	0.0665358	MAP3K1, TGFA, MAPK10	429	13	12983	6.98386	1	0.613894	65.0867
GOTERM_MF_FAT	GO:0016831~carboxy-lyase activity	4	0.701754	0.0690711	DDT, PCK2, UXS1, PCK1	429	29	12983	4.17426	1	0.621628	66.5082
GOTERM_MF_FAT	GO:0042562~hormone binding	5	0.877193	0.0773066	SHBG, CRHBP, ESR1, TUBB3, GHR	429	49	12983	3.0881	1	0.658259	70.7613
GOTERM_MF_FAT	GO:0016229~steroid dehydrogenase activity	4	0.701754	0.0810345	AKR1C4, HSD11B1, HSD17B6, AKR1D1	429	31	12983	3.90496	1	0.669984	72.5156
GOTERM_MF_FAT	GO:0004033~aldo-keto reductase activity	3	0.526316	0.0858149	AKR1C4, AKR7A3, AKR1D1	429	15	12983	6.05268	1	0.685703	74.6213
GOTERM_MF_FAT	GO:0004712~protein serine/threonine/tyrosine kinase activity	3	0.526316	0.0858149	MAP3K1, TGFA, MAPK10	429	15	12983	6.05268	1	0.685703	74.6213
GOTERM_MF_FAT	GO:0042803~protein homodimerization activity	17	2.98246	0.0866922	SHBG, GPD1, IRAK1, S100A11, CENPF, APOC2, PLVAP, CRYL1, G6PD, APOE, PON1, QPRT, CAT, TCF3, PON3, MAP3K12, GHR	429	334	12983	1.54035	1	0.683561	74.991
GOTERM_MF_FAT	GO:0048306~calcium-dependent protein binding	4	0.701754	0.0873291	MBL2, MASP2, S100A11, MGP	429	32	12983	3.78293	1	0.680429	75.2562
GOTERM_MF_FAT	GO:0050660~FAD binding	6	1.05263	0.0886416	ACOX2, FMO1, LDHD, FMO3, KMO, SARDH	429	72	12983	2.52195	1	0.680292	75.7945
GOTERM_MF_FAT	GO:0031402~sodium ion binding	8	1.40351	0.0918929	SLC38A4, ATP1B1, SLC38A3, SLC13A5, SLC6A8, ATP1A1, SLC9A1, SLC10A1	429	117	12983	2.06929	1	0.688312	77.0812
GOTERM_MF_FAT	GO:0003985~acetyl-CoA C-acetyltransferase activity	2	0.350877	0.0956812	ACAT2, ACAT1	429	3	12983	20.1756	1	0.698081	78.4997
GOTERM_MF_FAT	GO:0008898~homocysteine S-methyltransferase activity	2	0.350877	0.0956812	BHMT2, BHMT	429	3	12983	20.1756	1	0.698081	78.4997
GOTERM_MF_FAT	GO:0004063~aryldialkylphosphatase activity	2	0.350877	0.0956812	PON1, PON3	429	3	12983	20.1756	1	0.698081	78.4997
GOTERM_MF_FAT	GO:0070653~high-density lipoprotein receptor binding	2	0.350877	0.0956812	APOA1, APOC3	429	3	12983	20.1756	1	0.698081	78.4997
GOTERM_MF_FAT	GO:0034186~apolipoprotein A-I binding	2	0.350877	0.0956812	LCAT, SCARB1	429	3	12983	20.1756	1	0.698081	78.4997
GOTERM_MF_FAT	GO:0060230~lipoprotein lipase activator activity	2	0.350877	0.0956812	APOH, APOC2	429	3	12983	20.1756	1	0.698081	78.4997
GOTERM_MF_FAT	GO:0004091~carboxylesterase activity	7	1.22807	0.0972084	BAAT, CES1, LCAT, PLA2G12B, PON1, LIPC, PON3	429	96	12983	2.20671	1	0.698587	79.048
GOTERM_MF_FAT	GO:0070011~peptidase activity, acting on L-amino acid peptides	25	4.38596	0.0992436	CNDP1, MASP2, MST1, ENPEP, MMP2, CPN1, LPA, KLKB1, PROZ, PRSS16, C2, HGFAC, DPEP1, ADAM9, AGBL3, F10, TMPRSS6, PLG, EML2, FOLH1, CTSK, BACE2, F2, CPB2, PRSS22	429	549	12983	1.37811	1	0.70104	79.7583
