# Supplementary material for: Genome-wide analysis of long noncoding RNA and mRNA co-expression profile in intrahepatic cholangiocarcinoma tissue by RNA sequencing
Source: Oncotarget. 2017 Feb 24;8(16):26591–9. doi: 10.18632/oncotarget.15721 (PMC5432281; doi:10.18632/oncotarget.15721)
Supplement: Supplementary file 6 [file oncotarget-08-26591-s006.xlsx]

## Sheet: KEGG PATHWAY DAVID
Category	Term	Count	%	PValue	Genes	List Total	Pop Hits	Pop Total	Fold Enrichment	Bonferroni	Benjamini	FDR
KEGG_PATHWAY	hsa04610:Complement and coagulation cascades	17	2.98246	1.91e-08	MBL2, F10, MASP2, C3, C6, C4BPB, PLG, C8B, SERPINF2, CD59, KLKB1, F2, SERPINC1, C2, PROS1, CPB2, F2R	219	69	5085	5.72067	2.9e-06	2.9e-06	2.29e-05
KEGG_PATHWAY	hsa03320:PPAR signaling pathway	13	2.2807	2.88e-05	ACOX2, PPARA, EHHADH, PCK2, PCK1, CYP4A22, APOA1, PLIN1, APOC3, SCD5, CYP8B1, SLC27A5, ACAA1	219	69	5085	4.37463	0.00436705	0.00218591	0.0344571
KEGG_PATHWAY	hsa00260:Glycine, serine and threonine metabolism	9	1.57895	3.37e-05	GLYCTK, ALAS1, GATM, BHMT, GCAT, DAO, GAMT, PSAT1, SARDH	219	31	5085	6.74105	0.00510755	0.00170542	0.0403136
KEGG_PATHWAY	hsa00982:Drug metabolism	12	2.10526	5.15e-05	CYP3A4, CYP2C8, CYP2D6, ADH1C, ADH1A, CYP1A2, ALDH3B1, CYP3A43, CYP2A13, FMO1, UGT1A4, FMO3, UGT2B10	219	62	5085	4.49403	0.00779417	0.00195427	0.0615955
KEGG_PATHWAY	hsa00830:Retinol metabolism	11	1.92982	7.77e-05	CYP3A43, CYP3A4, CYP2A13, CYP4A22, DGAT2, CYP2C8, UGT1A4, ADH1C, CYP26A1, ADH1A, CYP1A2, UGT2B10	219	54	5085	4.72983	0.011747	0.00236053	0.0930047
KEGG_PATHWAY	hsa00120:Primary bile acid biosynthesis	6	1.05263	0.00041	ACOX2, BAAT, AKR1C4, CYP8B1, AKR1D1, SLC27A5	219	16	5085	8.70719	0.0604278	0.0103347	0.489611
KEGG_PATHWAY	hsa00650:Butanoate metabolism	8	1.40351	0.000483	EHHADH, ACSM2A, ECHS1, ACAT2, ACAT1, BDH1, HMGCL, ACSM5	219	34	5085	5.46334	0.0707846	0.010433	0.576426
KEGG_PATHWAY	hsa00380:Tryptophan metabolism	8	1.40351	0.00134441	EHHADH, OGDHL, ECHS1, KMO, CYP1A2, CAT, ACAT2, ACAT1	219	40	5085	4.64384	0.184936	0.0252371	1.59732
KEGG_PATHWAY	hsa00983:Drug metabolism	8	1.40351	0.0020834	CYP3A43, CYP3A4, CYP2A13, CES1, UPB1, NAT2, UGT1A4, UGT2B10	219	43	5085	4.31985	0.271674	0.0346099	2.46533
KEGG_PATHWAY	hsa00980:Metabolism of xenobiotics by cytochrome P450	9	1.57895	0.00374325	CYP3A43, CYP3A4, AKR1C4, CYP2C8, UGT1A4, ADH1C, ADH1A, CYP1A2, UGT2B10, ALDH3B1	219	60	5085	3.48288	0.434498	0.0554099	4.38946
KEGG_PATHWAY	hsa00072:Synthesis and degradation of ketone bodies	4	0.701754	0.00538828	ACAT2, ACAT1, BDH1, HMGCL	219	9	5085	10.3196	0.560111	0.0719388	6.26203
KEGG_PATHWAY	hsa00591:Linoleic acid metabolism	6	1.05263	0.00606056	CYP3A43, CYP3A4, CYP2J2, CYP2C8, PLA2G12B, CYP1A2	219	28	5085	4.97554	0.603075	0.0741108	7.01757
KEGG_PATHWAY	hsa00040:Pentose and glucuronate interconversions	5	0.877193	0.00625644	CRYL1, UGT1A4, UGT2B10, DCXR, XYLB	219	18	5085	6.44977	0.61479	0.0707542	7.23666
KEGG_PATHWAY	hsa00071:Fatty acid metabolism	7	1.22807	0.00655172	CYP4A22, EHHADH, ADH1C, ECHS1, ADH1A, ACAT2, ACAT1, ACAA1	219	40	5085	4.06336	0.631803	0.0688799	7.56603
KEGG_PATHWAY	hsa00280:Valine, leucine and isoleucine degradation	7	1.22807	0.0104543	ALDH6A1, EHHADH, ECHS1, ACAT2, ACAT1, HMGCL, ACAA1	219	44	5085	3.69396	0.79758	0.10102	11.8196
KEGG_PATHWAY	hsa00640:Propanoate metabolism	6	1.05263	0.0108085	ALDH6A1, EHHADH, ECHS1, ACAT2, ACAT1, ACSS3	219	32	5085	4.3536	0.808301	0.098089	12.1967
KEGG_PATHWAY	hsa00140:Steroid hormone biosynthesis	7	1.22807	0.0129238	CYP3A43, CYP3A4, AKR1C4, UGT1A4, HSD11B1, UGT2B10, AKR1D1	219	46	5085	3.53335	0.861547	0.109798	14.4178
KEGG_PATHWAY	hsa00330:Arginine and proline metabolism	7	1.22807	0.0247484	ARG1, GATM, P4HA2, OTC, DAO, GAMT, CPS1	219	53	5085	3.06668	0.977832	0.190725	25.9139
KEGG_PATHWAY	hsa00620:Pyruvate metabolism	6	1.05263	0.0268068	LDHD, HAGHL, PCK2, ACAT2, ACAT1, PCK1	219	40	5085	3.48288	0.983921	0.195377	27.7639
KEGG_PATHWAY	hsa00232:Caffeine metabolism	3	0.526316	0.033318	CYP2A13, NAT2, CYP1A2	219	7	5085	9.95108	0.994204	0.227043	33.3409
KEGG_PATHWAY	hsa02010:ABC transporters	6	1.05263	0.0385846	ABCG8, ABCC9, ABCG5, ABCC10, ABCA6, ABCB4	219	44	5085	3.16625	0.997474	0.247843	37.5601
KEGG_PATHWAY	hsa00410:beta-Alanine metabolism	4	0.701754	0.0656727	CNDP1, UPB1, EHHADH, ECHS1	219	22	5085	4.22167	0.999967	0.374575	55.6491
KEGG_PATHWAY	hsa00150:Androgen and estrogen metabolism	5	0.877193	0.0719627	AKR1C4, UGT1A4, HSD11B1, UGT2B10, AKR1D1	219	37	5085	3.13773	0.999988	0.389551	59.0937
KEGG_PATHWAY	hsa04540:Gap junction	8	1.40351	0.085993	PRKCA, CDK1, ADCY1, PLCB3, PDGFD, TUBA1B, TUBB3, PRKX	219	89	5085	2.08712	0.999999	0.434177	65.9118
KEGG_PATHWAY	hsa00590:Arachidonic acid metabolism	6	1.05263	0.090408	CYP2J2, CYP4A22, CYP2C8, PLA2G12B, CYP4F3, CYP4F2	219	56	5085	2.48777	0.999999	0.437934	67.8312
KEGG_PATHWAY	hsa04960:Aldosterone-regulated sodium reabsorption	5	0.877193	0.0969031	PRKCA, ATP1B1, HSD11B1, ATP1A1, SLC9A3R2	219	41	5085	2.83161	1	0.448918	70.4754
